# Supplementary material for: Investigating the viral ecology of global bee communities with high-throughput metagenomics
Source: Sci Rep. 2018 Jun 11;8:8879. doi: 10.1038/s41598-018-27164-z (PMC5995813; doi:10.1038/s41598-018-27164-z)
Supplement: Supplementary file 1 — Supplementary tables [file 41598_2018_27164_MOESM1_ESM.xlsx]

## Sheet: Supplementary table 1
Supplementary Table 1: information on read quality, de novo assembly, and contig BLAST results. Note that ‘No matches’ are contigs that had no BLAST hit at all. Many contigs had BLAST hits that were non-significant (E-score > 10-5) and these are not included in the analysis.
Original ID	Sample_ID	Location	Species	Raw Reads	Trimmed Reads	Contigs	N50	Bee 1e-5	Bacteria 1e-5	human 1e-5	Viruses 1e-5	No Matches	# of known viral families	virus matches to nr
C11-G6	KE1-Am	Kenya(Kakamega)	Apis mellifera	1917657	1911495	3203	1431	6	1255	495	35	52	1	4
C16-M2	KE5-Am	Kenya(Mbita)	Apis mellifera	818094	815570	5469	450	4	573	1281	117	1182	1	6
C1-N1	KE7-Am	Kenya(Naivasha)	Apis mellifera	1710004	1704608	5043	561	10	1437	925	102	609	2	4
C21-S2	PA1-Am	StateCollege	Apis mellifera	1594906	1589766	6397	543	5	1563	1328	98	91	5	12
C22-S3	PA2-Am	StateCollege	Apis mellifera	1174509	1170408	3346	535	81	534	714	135	47	9	38
C23-S4	PA3-Am	StateCollege	Apis mellifera	1753139	1747345	8198	543	5	1552	1840	71	55	0	4
C24-C1	CA-Am	California	Apis mellifera	696821	694422	5100	500	10	524	1191	198	1222	5	24
C2-N2	KE8-Am	Kenya(Naivasha)	Apis mellifera	1636142	1631071	14673	521	8	1499	4211	201	2916	1	17
C3-N3	KE9-Am	Kenya(Naivasha)	Apis mellifera	1465513	1461071	12263	514	3	1149	3259	166	2743	2	10
C4-K1	KE3-Am	Kenya(Kisii)	Apis mellifera	1337008	1333089	10663	541	5	1456	2771	71	65	1	8
C5-K2	KE4-Am	Kenya(Kisii)	Apis mellifera	1799403	1793277	5729	691	6	1499	1103	93	762	3	10
C6-G1	KE2-Am	Kenya(Kakamega)	Apis mellifera	1114274	1110831	10506	535	13	1000	2946	104	115	3	9
DWV	Positive Control	StateCollege(DWV)	Apis mellifera	2983847	2975539	117	2329	59	38	10	10	1	3	10
GAAm	GE-Am	Georgia	Apis mellifera	864238	859512	708	1199	37	170	32	177	32	9	36
INAc	IN-Ac	India	Apis cerana	771339	769139	46	1378	7	25	11	9	0	1	4
INAd	IN-Ad	India	Apis dorsata	282494	281756	3297	388	20	255	59	97	465	3	6
INAf	IN-Af	India	Apis florea	703597	701686	3161	433	36	632	460	68	114	4	15
INAm	IN-Am	India	Apis mellifera	703597	701686	588	608	12	218	40	27	27	1	3
INST	IN-Ti	India	Tetragonula iridipennis	423676	422363	940	403	356	105	39	95	55	3	12
KNAm	KE6-Am	Kenya(Mbita)	Apis mellifera	247914	246406	280	437	12	72	50	22	10	4	12
KNXY	KE-XY	Kenya(Mbita)	Xylocopa sp.	393776	391680	338	389	10	133	63	14	10	3	10
NIAm	NI-Am	Nicaragua	Apis mellifera	363406	361434	373	343	22	113	52	23	10	4	19
NIST	NI-Ts	Nicaragua	Stingless bees	463186	460338	150	570	5	56	33	11	3	3	10
NZN1	NZ1-Am	NewZealand(Hamilton)	Apis mellifera	766724	762734	1491	485	9	296	133	202	68	9	73
NZN2	NZ2-Am	NewZealand(Tauranga)	Apis mellifera	779740	775808	254	589	8	56	20	62	13	7	19
NZS1	NZ3-Am	NewZealand(Christchurch)	Apis mellifera	1369122	1361764	64	1995	7	34	15	7	2	4	7
NZS2	NZ4-Am	NewZealand(Otago)	Apis mellifera	708358	704336	1432	471	14	203	137	262	74	6	20
PNAm	PN-Am	Panama	Apis mellifera	559060	556126	386	459	3	107	79	18	9	3	12
PNMg	PN-Mc	Panama	Megalopta genalis	891658	887250	146	622	6	72	21	3	3	2	2
SCAm	PA4-Am	StateCollege	Apis mellifera	384342	383313	179	1387	15	44	13	62	12	4	25
SCBi	PA-Bi	StateCollege	Bombus impatiens	2796621	2789246	1712	406	67	573	131	62	72	10	30
SWAm	CH-Am	Switzerland	Apis mellifera	714192	710606	238	428	16	59	38	11	9	3	10
SWNb	CH-Bs	Switzerland	Bombus sp.	1418510	1411496	87	1410	19	30	9	7	9	2	4
UKAm	UA-Am	Ukraine	Apis mellifera	989032	983754	595	452	11	156	113	27	23	2	17
WSAm	WA-Am	Washington	Apis mellifera	1028028	1022664	2629	426	20	574	521	31	69	6	13
WSMr	WA-Mr	Washington	Megachile rotundata	638754	635210	1037	436	12	326	173	15	40	4	8
WSNm	WA-Nm	Washington	Nomia melanderi	815412	810942	1293	455	7	434	203	27	51	4	8
				1.05616e+06	105794

## Sheet: Supplementary table 2
Supplementary Table 2: all viral contigs assembled by Minimus2
Original ID	Sample_ID	Node	Length	counts	% of mapped reads	Location	Species	ID	Query Length (nt)	Subject Length (aa)	Viral protein (BLASTx)	Virus	Family	Genome	% identity	alignment length	mismatches	gap opens	q. start	q. end	s. start	s. end	evalue	bit score	Known Bee Virus	fasta_header
C1-N1	KE7-Am	3538	694	87	0.0113302	Kenya(Naivasha)	Apis mellifera	ACD01399.1	650	216	polymerase polyprotein	Israeli acute paralysis virus	Dicistroviridae	ssRNA(+)	98.2	217	4	0	694	44	665	881	3e-117	430.3	yes	contig_3538_694_KN7-Am
C1-N1	KE7-Am	2847	643	26	0.00338603	Kenya(Naivasha)	Apis mellifera	AGG68771.1	617	205	RNA-dependent RNA polymerase, partial	Scheffersomyces segobiensis virus L	Totiviridae	dsRNA	57.3	206	88	0	623	6	435	640	6.2e-61	243	no	contig_2847_643_KN7-Am
C11-G6	KE1-Am	262	1095	42	0.00535435	Kenya(Kakamega)	Apis mellifera	ACD01400.1	1091	363	structural polyprotein	Israeli acute paralysis virus	Dicistroviridae	ssRNA(+)	99.2	364	3	0	1094	3	210	573	3.1e-209	736.5	yes	contig_262_1095_KN1-Am
C11-G6	KE1-Am	469	963	43	0.00548183	Kenya(Kakamega)	Apis mellifera	ACD01399.1	923	307	polymerase polyprotein	Israeli acute paralysis virus	Dicistroviridae	ssRNA(+)	97.1	308	9	0	17	940	647	954	2.9e-171	610.1	yes	contig_469_963_KN1-Am
C11-G6	KE1-Am	223	1134	49	0.00624674	Kenya(Kakamega)	Apis mellifera	ACD01399.1	677	225	polymerase polyprotein	Israeli acute paralysis virus	Dicistroviridae	ssRNA(+)	96.9	226	7	0	450	1127	4	229	3.5e-123	450.7	yes	contig_223_1134_KN1-Am
C11-G6	KE1-Am	2102	716	28	0.00356957	Kenya(Kakamega)	Apis mellifera	ACD01400.1	680	225	structural polyprotein	Israeli acute paralysis virus	Dicistroviridae	ssRNA(+)	87.2	227	28	1	706	26	683	908	5.4e-106	392.9	yes	contig_2102_716_KN1-Am
C16-M2	KE5-Am	346	695	319	0.0518306	Kenya(Mbita)	Apis mellifera	YP_009252366.1	260	86	RepA	Faeces associated gemycircularvirus 19	Genomoviridae	ssDNA	80.5	87	17	0	412	672	4	90	7.5e-36	159.8	no	contig_346_695_KN5-Am
C16-M2	KE5-Am	1042	475	37	0.0060117	Kenya(Mbita)	Apis mellifera	YP_009345109.1	359	120	replication associated protein	Thrips-associated gemykolovirus 1	Genomoviridae	ssDNA	58.5	123	46	4	432	73	214	334	1.1e-33	152.1	no	contig_1042_475_KN5-Am
C16-M2	KE5-Am	890	398	58	0.00942375	Kenya(Mbita)	Apis mellifera	YP_009345109.1	191	64	replication associated protein	Thrips-associated gemykolovirus 1	Genomoviridae	ssDNA	56.9	65	27	1	351	160	271	335	4.6e-14	86.7	no	contig_890_398_KN5-Am
C2-N2	KE8-Am	4431	750	28	0.00302185	Kenya(Naivasha)	Apis mellifera	ACD01399.1	725	238	polymerase polyprotein	Israeli acute paralysis virus	Dicistroviridae	ssRNA(+)	95.5	242	8	2	24	749	1	239	4.5e-127	463	yes	contig_4431_750_KN8-Am
C2-N2	KE8-Am	11135	482	38	0.00410108	Kenya(Naivasha)	Apis mellifera	ACD01357.1	359	119	capsid protein, partial	Israeli acute paralysis virus	Dicistroviridae	ssRNA(+)	98.3	120	2	0	463	104	18	137	2.7e-64	253.8	yes	contig_11135_482_KN8-Am
C21-S2	PA1-Am	2995	521	36	0.00571774	StateCollege	Apis mellifera	AIF76268.1	413	138	Rep	Bat circovirus	Circoviridae	ssDNA(+/-)	70	140	39	3	2	415	6	144	8.4e-48	199.1	no	contig_2995_521_SC1-Am
C21-S2	PA1-Am	537	1093	38	0.0060354	StateCollege	Apis mellifera	ABS82427.1	1064	354	non-structural polyprotein	Black queen cell virus	Dicistroviridae	ssRNA(+)	92.4	355	27	0	2	1066	439	793	1.8e-180	641	yes	contig_537_1093_SC1-Am
C21-S2	PA1-Am	3377	364	133	0.0211239	StateCollege	Apis mellifera	APZ86805.1	311	103	nonstructural polyprotein	Black queen cell virus	Dicistroviridae	ssRNA(+)	99	104	1	0	6	317	1186	1289	1.3e-52	214.5	yes	contig_3377_364_SC1-Am
C21-S2	PA1-Am	2898	275	10	0.00158826	StateCollege	Apis mellifera	ABS82437.1	260	86	non-structural polyprotein	Black queen cell virus	Dicistroviridae	ssRNA(+)	97.7	87	2	0	261	1	921	1007	2e-40	173.7	yes	contig_2898_275_SC1-Am
C21-S2	PA1-Am	962	1201	171	0.0271593	StateCollege	Apis mellifera	YP_009293580.1	695	232	coat protein	Cannabis cryptic virus	Partitiviridae	dsRNA	52.8	233	109	1	1070	375	1	233	9.6e-63	250	no	contig_962_1201_SC1-Am
C21-S2	PA1-Am	641	436	31	0.00492361	StateCollege	Apis mellifera	YP_007891055.1	386	129	coat protein	Dill cryptic virus 2	Partitiviridae	dsRNA	60.8	130	50	1	4	390	543	672	6.8e-35	156	no	contig_641_436_SC1-Am
C21-S2	PA1-Am	2007	640	39	0.00619422	StateCollege	Apis mellifera	YP_009252360.1	488	162	RepA	Faeces associated gemycircularvirus 18	Genomoviridae	ssDNA	79.8	163	33	0	532	44	44	206	3e-71	277.3	no	contig_2007_640_SC1-Am
C21-S2	PA1-Am	705	1148	47	0.00746483	StateCollege	Apis mellifera	YP_009109732.1	803	266	capsid protein	Faeces associated gemycircularvirus 3	Genomoviridae	ssDNA	61.6	268	102	1	83	886	42	308	1.6e-91	345.5	no	contig_705_1148_SC1-Am
C21-S2	PA1-Am	166	804	154	0.0244592	StateCollege	Apis mellifera	ACD01399.1	764	254	polymerase polyprotein	Israeli acute paralysis virus	Dicistroviridae	ssRNA(+)	97.6	255	6	0	39	803	710	964	2.4e-142	513.8	yes	contig_166_804_SC1-Am
C21-S2	PA1-Am	1914	377	18	0.00285887	StateCollege	Apis mellifera	ABY71756.1	356	118	non-structural polyprotein	Israeli acute paralysis virus	Dicistroviridae	ssRNA(+)	100	119	0	0	20	376	1597	1715	1.3e-61	244.6	yes	contig_1914_377_SC1-Am
C21-S2	PA1-Am	5764	1221	103	0.0163591	StateCollege	Apis mellifera	YP_009116896.1	719	248	replication-associated protein	Sewage-associated circular DNA virus-17	Circoviridae	ssDNA(+/-)	52.6	249	109	3	1	720	39	287	1.5e-71	279.3	no	contig_5764_1221_SC1-Am
C21-S2	PA1-Am	5966	667	142	0.0225533	StateCollege	Apis mellifera	YP_007889821.1	452	140	RNA-dependent RNA polymerase	White clover cryptic virus 2	Partitiviridae	dsRNA	61.6	151	48	3	135	587	1	141	2.3e-42	181.4	no	contig_5966_667_SC1-Am
C22-S3	PA2-Am	457	3604	8794	1.29585	StateCollege	Apis mellifera	ABS82427.1	2972	990	non-structural polyprotein	Black queen cell virus	Dicistroviridae	ssRNA(+)	92.1	991	78	0	2	2974	32	1022	0	1780.4	yes	contig_457_3604_SC2-Am
C22-S3	PA2-Am	2968	8538	7461	1.09942	StateCollege	Apis mellifera	ABS82439.1	3299	1099	non-structural polyprotein	Black queen cell virus	Dicistroviridae	ssRNA(+)	96.1	1100	43	0	6245	2946	529	1628	0	2124.7	yes	contig_2968_8538_SC2-Am
C22-S3	PA2-Am	506	776	28	0.00412596	StateCollege	Apis mellifera	AKJ70949.1	527	170	polyprotein	Brevicoryne brassicae picorna-like virus	Iflaviridae	ssRNA(+)	29.9	184	108	7	675	148	2607	2777	1.4e-09	72.8	no	contig_506_776_SC2-Am
C22-S3	PA2-Am	2356	306	13	0.00191562	StateCollege	Apis mellifera	YP_009252359.1	305	101	replication associated protein	Faeces associated gemycircularvirus 18	Genomoviridae	ssDNA	89.2	102	11	0	306	1	200	301	2.5e-47	196.8	no	contig_2356_306_SC2-Am
C22-S3	PA2-Am	120	811	27	0.0039786	StateCollege	Apis mellifera	ANC51573.1	536	178	RepA	Faeces associated gemycircularvirus 4	Genomoviridae	ssDNA	93.3	179	12	0	23	559	20	198	9.6e-99	369	no	contig_120_811_SC2-Am
C22-S3	PA2-Am	536	431	16	0.00235769	StateCollege	Apis mellifera	YP_009109728.1	386	127	capsid protein	Faeces associated gemycircularvirus 5	Genomoviridae	ssDNA	53.5	129	59	1	406	20	162	289	2.2e-33	151	no	contig_536_431_SC2-Am
C22-S3	PA2-Am	1781	535	14	0.00206298	StateCollege	Apis mellifera	ALS03755.1	353	114	VP4	Gokushovirus WZ-2015a	Microviridae	ssDNA(+)	51.7	118	54	1	355	2	1	115	2.7e-25	124.4	no	contig_1781_535_SC2-Am
C22-S3	PA2-Am	3001	1646	120	0.0176827	StateCollege	Apis mellifera	YP_009337127.1	509	167	hypothetical protein	Hubei coleoptera virus 1	#N/A	#N/A	29.1	172	116	3	1596	1087	1472	1639	1.8e-11	80.1	no	contig_3001_1646_SC2-Am
C22-S3	PA2-Am	2996	1836	102	0.0150303	StateCollege	Apis mellifera	ACD01399.1	1499	499	polymerase polyprotein	Israeli acute paralysis virus	Dicistroviridae	ssRNA(+)	94.6	500	27	0	1505	6	1	500	1.2e-266	927.9	yes	contig_2996_1836_SC2-Am
C22-S3	PA2-Am	3004	1556	191	0.0281449	StateCollege	Apis mellifera	ABY71756.1	1091	363	non-structural polyprotein	Israeli acute paralysis virus	Dicistroviridae	ssRNA(+)	99.2	364	3	0	1357	266	1587	1950	1.6e-214	754.6	yes	contig_3004_1556_SC2-Am
C22-S3	PA2-Am	3038	1010	210	0.0309447	StateCollege	Apis mellifera	ACD01399.1	941	313	polymerase polyprotein	Israeli acute paralysis virus	Dicistroviridae	ssRNA(+)	97.8	314	7	0	50	991	649	962	1.3e-177	631.3	yes	contig_3038_1010_SC2-Am
C22-S3	PA2-Am	3051	937	52	0.0076625	StateCollege	Apis mellifera	ABY71757.1	896	298	structural polyprotein	Israeli acute paralysis virus	Dicistroviridae	ssRNA(+)	99	299	3	0	919	23	318	616	2.2e-171	610.5	yes	contig_3051_937_SC2-Am
C22-S3	PA2-Am	110	721	36	0.00530481	StateCollege	Apis mellifera	ACD01399.1	716	238	polymerase polyprotein	Israeli acute paralysis virus	Dicistroviridae	ssRNA(+)	99.2	239	2	0	719	3	1265	1503	5.2e-133	482.6	yes	contig_110_721_SC2-Am
C22-S3	PA2-Am	3069	831	326	0.048038	StateCollege	Apis mellifera	ACD01400.1	713	237	structural polyprotein	Israeli acute paralysis virus	Dicistroviridae	ssRNA(+)	88.2	238	28	0	810	97	671	908	6.3e-114	419.5	yes	contig_3069_831_SC2-Am
C22-S3	PA2-Am	3322	473	17	0.00250505	StateCollege	Apis mellifera	YP_009237495.1	443	148	replication associated protein	Lake Sarah-associated circular virus-30	Circoviridae	ssDNA(+/-)	64.4	149	52	1	462	19	71	219	1.2e-53	218.4	no	contig_3322_473_SC2-Am
C22-S3	PA2-Am	394	5396	4264	0.628325	StateCollege	Apis mellifera	YP_009333193.1	2486	828	hypothetical protein 1	Lake Sinai virus	Unassigned	ssRNA(+)	88.3	829	97	0	5352	2866	21	849	0	1503	yes	contig_394_5396_SC2-Am
C22-S3	PA2-Am	2970	5970	9578	1.41137	StateCollege	Apis mellifera	AJR19147.1	1946	648	RNA-dependent RNA polymerase	Lake Sinai virus	Unassigned	ssRNA(+)	79.7	649	132	0	4185	2239	12	660	2e-302	1048.5	yes	contig_2970_5970_SC2-Am
C22-S3	PA2-Am	2971	5801	16496	2.43078	StateCollege	Apis mellifera	AEH26187.1	1988	662	Orf1	Lake Sinai virus 2	Unassigned	ssRNA(+)	87.5	663	83	0	5579	3591	40	702	0	1171	yes	contig_2971_5801_SC2-Am
C22-S3	PA2-Am	1136	502	26	0.00383125	StateCollege	Apis mellifera	AGT39927.1	494	159	major capsid protein	Marine gokushovirus	Microviridae	ssDNA(+)	55.8	165	68	3	498	4	187	346	5.3e-39	169.9	no	contig_1136_502_SC2-Am
C22-S3	PA2-Am	500	239	8	0.00117885	StateCollege	Apis mellifera	YP_009142780.1	230	76	putative replication protein	Phytophthora parasitica virus	#N/A	#N/A	54.5	77	35	0	235	5	183	259	1.1e-18	101.3	no	contig_500_239_SC2-Am
C22-S3	PA2-Am	3066	843	40	0.00589423	StateCollege	Apis mellifera	YP_009109621.1	377	131	unknown	Po-Circo-like virus 41	Circoviridae	ssDNA	40	135	69	4	809	432	54	185	2.6e-14	88.6	no	contig_3066_843_SC2-Am
C22-S3	PA2-Am	1333	487	14	0.00206298	StateCollege	Apis mellifera	YP_009109624.1	164	56	unknown	Po-Circo-like virus 51	Circoviridae	ssDNA	50.9	57	26	1	483	319	93	149	5.7e-06	60.1	no	contig_1333_487_SC2-Am
C22-S3	PA2-Am	3089	761	39	0.00574687	StateCollege	Apis mellifera	YP_009164032.1	656	212	capsid protein	Poaceae-associated gemycircularvirus 1	Genomoviridae	ssDNA	51.1	219	101	3	663	7	92	304	5.3e-59	236.9	no	contig_3089_761_SC2-Am
C22-S3	PA2-Am	278	1774	44	0.00648365	StateCollege	Apis mellifera	ALO65147.1	407	150	hypothetical protein	Rat stool-associated circular ssDNA virus	Circoviridae	ssDNA(+/-)	32.1	156	81	6	689	1096	6	156	1.7e-07	67	no	contig_278_1774_SC2-Am
C22-S3	PA2-Am	2967	8842	40722	6.00062	StateCollege	Apis mellifera	AKG24957.1	4199	1398	polyprotein	Sacbrood virus	Iflaviridae	ssRNA(+)	93.1	1400	95	1	3618	7817	1158	2556	0	2598.2	yes	contig_2967_8842_SC2-Am
C22-S3	PA2-Am	3036	1016	41	0.00604158	StateCollege	Apis mellifera	AGG68771.1	962	319	RNA-dependent RNA polymerase, partial	Scheffersomyces segobiensis virus L	Totiviridae	dsRNA	60.4	321	126	1	30	992	333	652	4.4e-109	403.7	no	contig_3036_1016_SC2-Am
C22-S3	PA2-Am	3062	858	42	0.00618894	StateCollege	Apis mellifera	AGG68771.1	704	234	RNA-dependent RNA polymerase, partial	Scheffersomyces segobiensis virus L	Totiviridae	dsRNA	55.3	235	105	0	23	727	443	677	1.9e-68	268.5	no	contig_3062_858_SC2-Am
C22-S3	PA2-Am	2730	558	23	0.00338918	StateCollege	Apis mellifera	AGG68770.1	488	163	capsid	Scheffersomyces segobiensis virus L	Totiviridae	dsRNA	47.6	164	85	1	20	508	270	433	5.5e-37	163.3	no	contig_2730_558_SC2-Am
C22-S3	PA2-Am	2363	364	9	0.0013262	StateCollege	Apis mellifera	AGG68771.1	350	116	RNA-dependent RNA polymerase, partial	Scheffersomyces segobiensis virus L	Totiviridae	dsRNA	59.8	117	47	0	357	7	569	685	1e-31	145.2	no	contig_2363_364_SC2-Am
C22-S3	PA2-Am	1360	551	20	0.00294711	StateCollege	Apis mellifera	YP_009115523.1	485	167	replication-associated protein	Sewage-associated gemycircularvirus 11	Genomoviridae	ssDNA	79.8	168	28	1	516	31	51	218	1.5e-74	288.1	no	contig_1360_551_SC2-Am
C22-S3	PA2-Am	116	747	25	0.00368389	StateCollege	Apis mellifera	YP_009115523.1	134	44	replication-associated protein	Sewage-associated gemycircularvirus 11	Genomoviridae	ssDNA	97.8	45	1	0	136	2	5	49	1.3e-17	99.4	no	contig_116_747_SC2-Am
C22-S3	PA2-Am	3058	861	53	0.00780985	StateCollege	Apis mellifera	YP_007005616.1	368	120	hypothetical protein	Staphylococcus virus SA11	Myoviridae	dsDNA	39	123	73	2	125	493	59	179	6.5e-13	84	no	contig_3058_861_SC2-Am
C22-S3	PA2-Am	1599	859	33	0.00486274	StateCollege	Apis mellifera	NP_046152.1	725	243	unnamed protein product	Turnip vein-clearing virus	Virgaviridae	ssRNA(+)	97.5	244	4	1	734	9	418	661	3.6e-128	466.8	no	contig_1599_859_SC2-Am
C22-S3	PA2-Am	2840	580	18	0.0026524	StateCollege	Apis mellifera	AKH46997.1	533	172	hypothetical protein	uncultured marine virus	#N/A	#N/A	41.3	179	98	4	23	556	354	526	8.8e-30	139.4	no	contig_2840_580_SC2-Am
C22-S3	PA2-Am	1854	546	14	0.00206298	StateCollege	Apis mellifera	AOV86363.1	413	138	putative capsid VP1	uncultured virus	#N/A	#N/A	38.4	151	68	6	14	427	51	189	5.2e-16	93.6	no	contig_1854_546_SC2-Am
C22-S3	PA2-Am	2838	387	10	0.00147356	StateCollege	Apis mellifera	AOV86335.1	125	41	putative capsid VP1	uncultured virus	#N/A	#N/A	66.7	42	14	0	5	130	501	542	6.3e-08	66.2	no	contig_2838_387_SC2-Am
C22-S3	PA2-Am	1505	426	16	0.00235769	StateCollege	Apis mellifera	YP_009337376.1	416	138	hypothetical protein 2	Wenzhou sobemo-like virus 4	#N/A	#N/A	59.7	139	56	0	424	8	2	140	5.6e-42	179.5	no	contig_1505_426_SC2-Am
C24-C1	CA-Am	4143	3384	1811	0.375105	California	Apis mellifera	APZ86805.1	2015	664	nonstructural polyprotein	Black queen cell virus	Dicistroviridae	ssRNA(+)	93.3	672	38	2	1360	3375	407	1071	0	1228	yes	contig_4143_3384_CA-Am
C24-C1	CA-Am	4150	2269	693	0.143538	California	Apis mellifera	APZ86805.1	1169	389	nonstructural polyprotein	Black queen cell virus	Dicistroviridae	ssRNA(+)	98.5	390	6	0	377	1546	1164	1553	7.3e-221	776.2	yes	contig_4150_2269_CA-Am
C24-C1	CA-Am	4196	908	469	0.0971421	California	Apis mellifera	APZ86805.1	842	274	nonstructural polyprotein	Black queen cell virus	Dicistroviridae	ssRNA(+)	90.7	281	20	1	888	46	537	811	1.1e-135	491.9	yes	contig_4196_908_CA-Am
C24-C1	CA-Am	846	643	157	0.0325188	California	Apis mellifera	APZ86805.1	566	188	nonstructural polyprotein	Black queen cell virus	Dicistroviridae	ssRNA(+)	99.5	189	1	0	22	588	854	1042	3.3e-102	380.2	yes	contig_846_643_CA-Am
C24-C1	CA-Am	795	439	88	0.0182271	California	Apis mellifera	5MQC_A	380	126	Chain A	Black queen cell virus	Dicistroviridae	ssRNA(+)	96.9	127	4	0	399	19	3	129	6.6e-62	245.7	yes	contig_795_439_CA-Am
C24-C1	CA-Am	1722	390	29	0.00600665	California	Apis mellifera	AHL46850.1	320	106	polyprotein	Deformed wing virus	Iflaviridae	ssRNA(+)	100	107	0	0	338	18	1854	1960	5.3e-55	222.6	yes	contig_1722_390_CA-Am
C24-C1	CA-Am	1649	408	16	0.00331402	California	Apis mellifera	YP_009021850.1	359	119	replication-associated protein	Dragonfly cyclovirus 2	Circoviridae	ssDNA(+/-)	45.1	122	63	2	20	379	178	297	2e-25	124.4	no	contig_1649_408_CA-Am
C24-C1	CA-Am	4414	603	102	0.0211268	California	Apis mellifera	APG78322.1	524	174	RdRp	Hubei partiti-like virus 34	#N/A	#N/A	97.7	175	4	0	22	546	20	194	1.3e-97	364.8	no	contig_4414_603_CA-Am
C24-C1	CA-Am	596	1139	36	0.00745653	California	Apis mellifera	APG78322.1	488	160	RdRp	Hubei partiti-like virus 34	#N/A	#N/A	94.5	163	7	1	920	432	199	359	4.6e-83	317.4	no	contig_596_1139_CA-Am
C24-C1	CA-Am	1311	355	9	0.00186413	California	Apis mellifera	APG78284.1	218	76	RdRp	Hubei partiti-like virus 50	#N/A	#N/A	51.9	77	33	2	276	58	317	393	9.2e-14	85.5	no	contig_1311_355_CA-Am
C24-C1	CA-Am	4487	558	49	0.0101492	California	Apis mellifera	YP_009337387.1	410	132	hypothetical protein 1	Hubei picorna-like virus 64	#N/A	#N/A	32.4	139	86	2	92	502	1188	1320	2.2e-14	88.2	no	contig_4487_558_CA-Am
C24-C1	CA-Am	893	1753	278	0.057581	California	Apis mellifera	ACD01399.1	1607	535	polymerase polyprotein	Israeli acute paralysis virus	Dicistroviridae	ssRNA(+)	96.8	536	17	0	1609	2	38	573	8.2e-297	1028.1	yes	contig_893_1753_CA-Am
C24-C1	CA-Am	839	864	155	0.0321045	California	Apis mellifera	ACD01399.1	833	277	polymerase polyprotein	Israeli acute paralysis virus	Dicistroviridae	ssRNA(+)	97.5	278	7	0	20	853	641	918	1.4e-153	551.2	yes	contig_839_864_CA-Am
C24-C1	CA-Am	861	992	180	0.0372827	California	Apis mellifera	ACD01400.1	779	259	structural polyprotein	Israeli acute paralysis virus	Dicistroviridae	ssRNA(+)	83.1	260	44	0	782	3	546	805	8.1e-116	426	yes	contig_861_992_CA-Am
C24-C1	CA-Am	856	624	350	0.0724941	California	Apis mellifera	ACD01399.1	527	175	polymerase polyprotein	Israeli acute paralysis virus	Dicistroviridae	ssRNA(+)	98.9	176	2	0	47	574	1752	1927	3.9e-100	373.2	yes	contig_856_624_CA-Am
C24-C1	CA-Am	770	294	17	0.00352114	California	Apis mellifera	ACD01399.1	254	84	polymerase polyprotein	Israeli acute paralysis virus	Dicistroviridae	ssRNA(+)	96.5	85	3	0	256	2	1159	1243	2.6e-38	166.8	yes	contig_770_294_CA-Am
C24-C1	CA-Am	3290	353	21	0.00434965	California	Apis mellifera	ACD01399.1	209	69	polymerase polyprotein	Israeli acute paralysis virus	Dicistroviridae	ssRNA(+)	92.9	70	5	0	230	21	1605	1674	2e-29	137.5	yes	contig_3290_353_CA-Am
C24-C1	CA-Am	3372	352	12	0.00248551	California	Apis mellifera	YP_009237554.1	299	98	replication associated protein	Lake Sarah-associated circular virus-2	Circoviridae	ssDNA(+/-)	35	100	64	1	17	316	13	111	2.8e-10	73.9	no	contig_3372_352_CA-Am
C24-C1	CA-Am	619	591	190	0.0393539	California	Apis mellifera	YP_009333195.1	536	176	hypothetical protein 3	Lake Sinai virus	Unassigned	ssRNA(+)	86.6	179	22	1	16	552	100	276	1.2e-82	315.1	yes	contig_619_591_CA-Am
C24-C1	CA-Am	1299	387	15	0.00310689	California	Apis mellifera	AJR19140.1	356	118	Orf1, partial	Lake Sinai virus	Unassigned	ssRNA(+)	78.2	119	26	0	3	359	450	568	5.6e-49	202.6	yes	contig_1299_387_CA-Am
C24-C1	CA-Am	4142	8380	17683	3.66261	California	Apis mellifera	AFI08277.1	5786	1928	polyprotein	Sacbrood virus	Iflaviridae	ssRNA(+)	93.9	1929	118	0	2570	8356	889	2817	0	3640.1	yes	contig_4142_8380_CA-Am
C24-C1	CA-Am	2575	685	69	0.0142917	California	Apis mellifera	AGG68771.1	608	199	RNA-dependent RNA polymerase, partial	Scheffersomyces segobiensis virus L	Totiviridae	dsRNA	36.5	203	126	1	655	47	595	794	8.2e-27	129.8	no	contig_2575_685_CA-Am
C24-C1	CA-Am	1425	377	23	0.0047639	California	Apis mellifera	YP_009141011.1	329	107	cap-pol fusion protein	Sclerotinia sclerotiorum botybirnavirus 1	Unassigned	dsRNA	61.8	110	40	1	332	3	1569	1676	2e-30	141	no	contig_1425_377_CA-Am
C3-N3	KE9-Am	10743	1145	99	0.0133973	Kenya(Naivasha)	Apis mellifera	YP_006331062.1	1097	393	polyprotein P2a	Artemisia virus A	Unassigned	ssRNA(+)	40	395	207	5	25	1122	80	473	1.8e-71	278.9	no	contig_10743_1145_KN9-Am
C3-N3	KE9-Am	10836	893	52	0.00703697	Kenya(Naivasha)	Apis mellifera	ABY71754.1	671	223	non-structural polyprotein	Israeli acute paralysis virus	Dicistroviridae	ssRNA(+)	99.6	224	1	0	205	876	315	538	4.2e-116	426.8	yes	contig_10836_893_KN9-Am
C3-N3	KE9-Am	11454	523	21	0.00284185	Kenya(Naivasha)	Apis mellifera	ACD01399.1	491	163	polymerase polyprotein	Israeli acute paralysis virus	Dicistroviridae	ssRNA(+)	90.9	164	15	0	11	502	1418	1581	1.5e-81	311.2	yes	contig_11454_523_KN9-Am
C3-N3	KE9-Am	1073	426	11	0.00148859	Kenya(Naivasha)	Apis mellifera	ABY71757.1	218	74	structural polyprotein	Israeli acute paralysis virus	Dicistroviridae	ssRNA(+)	93.3	75	3	1	404	186	413	487	3.6e-33	150.2	yes	contig_1073_426_KN9-Am
C4-K1	KE3-Am	7124	412	74	0.00741438	Kenya(Kisii)	Apis mellifera	APZ86807.1	308	102	nonstructural polyprotein	Israeli acute paralysis virus	Dicistroviridae	ssRNA(+)	97.1	103	3	0	56	364	83	185	2.6e-52	213.8	yes	contig_7124_412_KN3-Am
C5-K2	KE4-Am	4291	802	24	0.00296601	Kenya(Kisii)	Apis mellifera	ACD01399.1	800	266	polymerase polyprotein	Israeli acute paralysis virus	Dicistroviridae	ssRNA(+)	95.1	267	13	0	802	2	1452	1718	1.5e-144	521.2	yes	contig_4291_802_KN4-Am
C5-K2	KE4-Am	4864	3024	659	0.0814416	Kenya(Kisii)	Apis mellifera	NP_049374.1	2795	931	polyprotein	Sacbrood virus	Iflaviridae	ssRNA(+)	85.4	932	136	0	7	2802	1824	2755	0	1632.5	yes	contig_4864_3024_KN4-Am
C5-K2	KE4-Am	5037	1846	179	0.0221215	Kenya(Kisii)	Apis mellifera	NP_049374.1	1811	602	polyprotein	Sacbrood virus	Iflaviridae	ssRNA(+)	93.5	604	38	1	3	1814	1238	1840	0	1141.3	yes	contig_5037_1846_KN4-Am
C5-K2	KE4-Am	3331	1887	106	0.0130999	Kenya(Kisii)	Apis mellifera	NP_049374.1	1841	612	polyprotein	Sacbrood virus	Iflaviridae	ssRNA(+)	85.7	614	87	1	22	1863	546	1158	0	1067.8	yes	contig_3331_1887_KN4-Am
C5-K2	KE4-Am	5065	1667	192	0.023728	Kenya(Kisii)	Apis mellifera	NP_049374.1	581	193	polyprotein	Sacbrood virus	Iflaviridae	ssRNA(+)	86.6	194	26	0	1172	591	164	357	1.8e-91	345.9	yes	contig_5065_1667_KN4-Am
C5-K2	KE4-Am	4389	288	8	0.000988669	Kenya(Kisii)	Apis mellifera	AGG68771.1	284	94	RNA-dependent RNA polymerase, partial	Scheffersomyces segobiensis virus L	Totiviridae	dsRNA	65.3	95	33	0	2	286	396	490	4.2e-33	149.4	no	contig_4389_288_KN4-Am
C5-K2	KE4-Am	1594	645	23	0.00284242	Kenya(Kisii)	Apis mellifera	AGG68771.1	581	194	RNA-dependent RNA polymerase, partial	Scheffersomyces segobiensis virus L	Totiviridae	dsRNA	40.5	195	115	1	20	601	580	774	2.7e-32	147.9	no	contig_1594_645_KN4-Am
C6-G1	KE2-Am	2160	241	5	0.000644394	Kenya(Kakamega)	Apis mellifera	YP_009164036.1	194	64	replication-associated protein	Gemycircularvirus gemy-ch-rat1	Genomoviridae	ssDNA	76.9	65	15	0	47	241	188	252	1.3e-22	114.4	no	contig_2160_241_KN2-Am
C6-G1	KE2-Am	4072	507	69	0.00889263	Kenya(Kakamega)	Apis mellifera	ABY57949.1	443	147	non-structural polyprotein	Israeli acute paralysis virus	Dicistroviridae	ssRNA(+)	98.6	148	2	0	463	20	648	795	3.4e-78	300.1	yes	contig_4072_507_KN2-Am
C6-G1	KE2-Am	903	506	42	0.00541291	Kenya(Kakamega)	Apis mellifera	ABY71754.1	449	149	non-structural polyprotein	Israeli acute paralysis virus	Dicistroviridae	ssRNA(+)	86.7	150	20	0	490	41	270	419	4.2e-60	240	yes	contig_903_506_KN2-Am
C6-G1	KE2-Am	5894	418	26	0.00335085	Kenya(Kakamega)	Apis mellifera	AGG68771.1	359	119	RNA-dependent RNA polymerase, partial	Scheffersomyces segobiensis virus L	Totiviridae	dsRNA	57.5	120	51	0	44	403	558	677	3.1e-29	137.1	no	contig_5894_418_KN2-Am
DWV	Positive Control	29	3771	372455	15.1227	StateCollege(DWV)	Apis mellifera	AAP49283.1	1580	522	polyprotein	Deformed wing virus	Iflaviridae	ssRNA(+)	98.1	527	6	1	3771	2191	1756	2278	0	1072	yes	contig_29_3771_DWV-Am
DWV	Positive Control	44	2026	340794	13.8372	StateCollege(DWV)	Apis mellifera	ACY38662.1	1307	433	polyprotein	Deformed wing virus	Iflaviridae	ssRNA(+)	88.2	441	40	3	1	1308	728	1161	5.5e-228	799.7	yes	contig_44_2026_DWV-Am
DWV	Positive Control	30	1977	174668	7.09202	StateCollege(DWV)	Apis mellifera	AHL46850.1	1280	418	polyprotein	Deformed wing virus	Iflaviridae	ssRNA(+)	69.2	428	122	6	1326	46	1524	1942	1.6e-147	532.3	yes	contig_30_1977_DWV-Am
DWV	Positive Control	79	13844	31076	1.26177	StateCollege(DWV)	Apis mellifera	YP_009091823.1	4946	1630	L	Farmington virus	Rhabdoviridae	ssRNA(-)	33.7	1682	1031	28	7548	12494	209	1839	1.8e-250	877.1	no	contig_79_13844_DWV-Am
DWV	Positive Control	80	5028	363	0.0147388	StateCollege(DWV)	Apis mellifera	YP_009091823.1	3806	1268	L	Farmington virus	Rhabdoviridae	ssRNA(-)	28.7	1297	869	20	16	3822	276	1544	6.7e-150	541.6	no	contig_80_5028_DWV-Am
DWV	Positive Control	81	3237	435	0.0176622	StateCollege(DWV)	Apis mellifera	AIA10371.1	2342	782	polyprotein	Tobacco ringspot virus	Secoviridae	ssRNA(+)	88.3	783	90	1	3128	786	1	783	0	1376.7	yes	contig_81_3237_DWV-Am
DWV	Positive Control	83	2875	172	0.00698369	StateCollege(DWV)	Apis mellifera	AIA10370.1	2873	957	polyprotein	Tobacco ringspot virus	Secoviridae	ssRNA(+)	97.2	958	27	0	1	2874	1242	2199	0	1932.1	yes	contig_83_2875_DWV-Am
DWV	Positive Control	113	2913	138	0.0056032	StateCollege(DWV)	Apis mellifera	AIA10370.1	2891	963	polyprotein	Tobacco ringspot virus	Secoviridae	ssRNA(+)	96.4	964	35	0	2912	21	264	1227	0	1856.6	yes	contig_113_2913_DWV-Am
DWV	Positive Control	47	866	51	0.00207075	StateCollege(DWV)	Apis mellifera	AIA10370.1	395	131	polyprotein	Tobacco ringspot virus	Secoviridae	ssRNA(+)	98.5	132	2	0	865	470	2172	2303	1.1e-71	279.3	yes	contig_47_866_DWV-Am
DWV	Positive Control	90	1073	20210	0.820584	StateCollege(DWV)	Apis mellifera	AIA10371.1	341	113	polyprotein	Tobacco ringspot virus	Secoviridae	ssRNA(+)	99.1	114	1	0	1049	708	984	1097	4e-60	241.1	yes	contig_90_1073_DWV-Am
GAAm	GE-Am	185	604	20	0.00245463	Georgia	Apis mellifera	YP_001333668.1	602	185	encapsidation protein	Actinomyces virus Av1	Podoviridae	dsDNA	38.9	203	105	4	1	603	35	220	2.7e-29	137.9	no	contig_185_604_GA-Am
GAAm	GE-Am	270	465	16	0.00196371	Georgia	Apis mellifera	YP_001333664.1	443	147	upper collar	Actinomyces virus Av1	Podoviridae	dsDNA	37.2	148	93	0	17	460	43	190	1.3e-23	118.6	no	contig_270_465_GA-Am
GAAm	GE-Am	539	1988	102	0.0125186	Georgia	Apis mellifera	AQW44800.1	1535	513	polyprotein	Arracacha virus A	Secoviridae	ssRNA(+)	34.1	534	310	17	1974	439	1041	1554	1.8e-61	246.5	no	contig_539_1988_GA-Am
GAAm	GE-Am	368	1267	580	0.0711843	Georgia	Apis mellifera	NP_620565.1	1265	421	structural polyprotein	Black queen cell virus	Dicistroviridae	ssRNA(+)	97.4	422	11	0	1267	2	9	430	7.4e-239	835.1	yes	contig_368_1267_GA-Am
GAAm	GE-Am	550	1368	86	0.0105549	Georgia	Apis mellifera	ABS82427.1	1307	432	non-structural polyprotein	Black queen cell virus	Dicistroviridae	ssRNA(+)	90.4	436	39	1	1347	40	364	796	1.5e-216	761.1	yes	contig_550_1368_GA-Am
GAAm	GE-Am	558	1088	674	0.0827211	Georgia	Apis mellifera	NP_620565.1	1085	361	structural polyprotein	Black queen cell virus	Dicistroviridae	ssRNA(+)	97.5	362	9	0	1	1086	398	759	1.9e-198	700.7	yes	contig_558_1088_GA-Am
GAAm	GE-Am	357	5635	17712	2.17382	Georgia	Apis mellifera	AIZ68323.1	938	311	non-structural polyprotein	Black queen cell virus	Dicistroviridae	ssRNA(+)	96.8	313	9	1	4697	5635	922	1233	1.7e-173	620.2	yes	contig_357_5635_GA-Am
GAAm	GE-Am	358	922	2346	0.287928	Georgia	Apis mellifera	APZ86805.1	899	299	nonstructural polyprotein	Black queen cell virus	Dicistroviridae	ssRNA(+)	99	300	3	0	921	22	1240	1539	6.2e-171	609	yes	contig_358_922_GA-Am
GAAm	GE-Am	365	2213	7038	0.863785	Georgia	Apis mellifera	ABS82435.1	842	280	non-structural polyprotein	Black queen cell virus	Dicistroviridae	ssRNA(+)	98.6	281	4	0	1369	2211	231	511	4.2e-157	564.3	yes	contig_365_2213_GA-Am
GAAm	GE-Am	575	890	38	0.0046638	Georgia	Apis mellifera	ABS82439.1	815	271	non-structural polyprotein	Black queen cell virus	Dicistroviridae	ssRNA(+)	97.8	272	6	0	53	868	1044	1315	2.7e-155	557	yes	contig_575_890_GA-Am
GAAm	GE-Am	573	906	404	0.0495836	Georgia	Apis mellifera	NP_620565.1	716	238	structural polyprotein	Black queen cell virus	Dicistroviridae	ssRNA(+)	99.2	239	2	0	1	717	615	853	4.3e-132	479.9	yes	contig_573_906_GA-Am
GAAm	GE-Am	356	596	780	0.0957307	Georgia	Apis mellifera	AIZ68323.1	572	190	non-structural polyprotein	Black queen cell virus	Dicistroviridae	ssRNA(+)	98.4	191	3	0	24	596	1043	1233	3.5e-106	393.3	yes	contig_356_596_GA-Am
GAAm	GE-Am	367	482	2172	0.266573	Georgia	Apis mellifera	ABS82427.1	479	159	non-structural polyprotein	Black queen cell virus	Dicistroviridae	ssRNA(+)	98.8	160	2	0	482	3	461	620	2.3e-84	320.5	yes	contig_367_482_GA-Am
GAAm	GE-Am	614	625	6232	0.764863	Georgia	Apis mellifera	ABS82427.1	500	166	non-structural polyprotein	Black queen cell virus	Dicistroviridae	ssRNA(+)	90.4	167	16	0	504	4	739	905	6.1e-77	296.2	yes	contig_614_625_GA-Am
GAAm	GE-Am	688	5354	21084	2.58767	Georgia	Apis mellifera	ABS82427.1	470	156	non-structural polyprotein	Black queen cell virus	Dicistroviridae	ssRNA(+)	86.6	157	21	0	4707	4237	557	713	2.5e-70	277.3	yes	contig_688_5354_GA-Am
GAAm	GE-Am	370	651	732	0.0898395	Georgia	Apis mellifera	APZ86805.1	380	126	nonstructural polyprotein	Black queen cell virus	Dicistroviridae	ssRNA(+)	98.4	127	2	0	1	381	1516	1642	1.9e-65	258.1	yes	contig_370_651_GA-Am
GAAm	GE-Am	366	532	1444	0.177224	Georgia	Apis mellifera	ABS82427.1	395	130	non-structural polyprotein	Black queen cell virus	Dicistroviridae	ssRNA(+)	92.4	132	9	1	119	514	920	1050	5.2e-61	243	yes	contig_366_532_GA-Am
GAAm	GE-Am	364	884	4480	0.549838	Georgia	Apis mellifera	ABS82427.1	434	144	non-structural polyprotein	Black queen cell virus	Dicistroviridae	ssRNA(+)	86.2	145	20	0	221	655	716	860	8.1e-59	236.5	yes	contig_364_884_GA-Am
GAAm	GE-Am	369	311	132	0.0162006	Georgia	Apis mellifera	NP_620565.1	290	96	structural polyprotein	Black queen cell virus	Dicistroviridae	ssRNA(+)	95.9	97	4	0	1	291	397	493	2.5e-47	196.8	yes	contig_369_311_GA-Am
GAAm	GE-Am	355	261	66	0.00810029	Georgia	Apis mellifera	ABS82437.1	239	79	non-structural polyprotein	Black queen cell virus	Dicistroviridae	ssRNA(+)	100	80	0	0	261	22	1446	1525	4e-38	166	yes	contig_355_261_GA-Am
GAAm	GE-Am	324	392	112	0.0137459	Georgia	Apis mellifera	AIZ68323.1	143	47	non-structural polyprotein	Black queen cell virus	Dicistroviridae	ssRNA(+)	58.3	48	20	0	230	373	21	68	4.6e-06	60.1	yes	contig_324_392_GA-Am
GAAm	GE-Am	570	920	9028	1.10802	Georgia	Apis mellifera	AGK63098.1	845	281	polyprotein, partial	Deformed wing virus	Iflaviridae	ssRNA(+)	96.8	282	9	0	74	919	19	300	7.1e-159	568.9	yes	contig_570_920_GA-Am
GAAm	GE-Am	109	677	20	0.00245463	Georgia	Apis mellifera	AOC55079.1	653	217	polyprotein, partial	Deformed wing virus	Iflaviridae	ssRNA(+)	100	218	0	0	23	676	761	978	1.4e-124	454.5	yes	contig_109_677_GA-Am
GAAm	GE-Am	63	353	12	0.00147278	Georgia	Apis mellifera	APV34355.1	323	107	polyprotein	Deformed wing virus	Iflaviridae	ssRNA(+)	100	108	0	0	353	30	2371	2478	3.9e-57	229.6	yes	contig_63_353_GA-Am
GAAm	GE-Am	702	323	10	0.00122732	Georgia	Apis mellifera	AGA20423.1	320	106	polyprotein	Deformed wing virus	Iflaviridae	ssRNA(+)	93.5	107	7	0	2	322	1601	1707	3.1e-53	216.5	yes	contig_702_323_GA-Am
GAAm	GE-Am	496	271	2	0.000245463	Georgia	Apis mellifera	AHL46850.1	266	88	polyprotein	Deformed wing virus	Iflaviridae	ssRNA(+)	98.9	89	1	0	3	269	2602	2690	6.5e-44	185.3	yes	contig_496_271_GA-Am
GAAm	GE-Am	126	241	214	0.0262646	Georgia	Apis mellifera	APP91308.1	203	67	polyprotein	Deformed wing virus	Iflaviridae	ssRNA(+)	95.6	68	3	0	239	36	1135	1202	9.8e-28	131.3	yes	contig_126_241_GA-Am
GAAm	GE-Am	503	279	10	0.00122732	Georgia	Apis mellifera	CTQ87347.1	275	91	capsid protein, partial	Deformed wing virus	Iflaviridae	ssRNA(+)	98.9	92	1	0	3	278	104	195	4.2e-46	192.6	yes	contig_503_279_GA-Am
GAAm	GE-Am	96	305	4	0.000490926	Georgia	Apis mellifera	YP_007891055.1	281	93	coat protein	Dill cryptic virus 2	Partitiviridae	dsRNA	69.1	94	29	0	303	22	85	178	1.1e-31	144.8	no	contig_96_305_GA-Am
GAAm	GE-Am	206	346	12	0.00147278	Georgia	Apis mellifera	YP_009252350.1	305	101	replication associated protein	Faeces associated gemycircularvirus 17	Genomoviridae	ssDNA	91.2	102	9	0	41	346	196	297	4.4e-53	216.1	no	contig_206_346_GA-Am
GAAm	GE-Am	593	743	30	0.00368195	Georgia	Apis mellifera	ALS03777.1	731	251	VP1	Gokushovirus WZ-2015a	Microviridae	ssDNA(+)	54.1	255	103	8	737	6	64	315	2.7e-63	251.1	no	contig_593_743_GA-Am
GAAm	GE-Am	120	385	14	0.00171824	Georgia	Apis mellifera	APG78322.1	353	117	RdRp	Hubei partiti-like virus 34	#N/A	#N/A	95.8	118	5	0	17	370	82	199	3.6e-64	253.1	no	contig_120_385_GA-Am
GAAm	GE-Am	146	358	8	0.000981853	Georgia	Apis mellifera	YP_001468494.1	308	90	gp114	Listeria virus A511	Myoviridae	dsDNA	37.9	103	52	3	331	23	48	138	6.5e-07	62.8	no	contig_146_358_GA-Am
GAAm	GE-Am	658	423	18	0.00220917	Georgia	Apis mellifera	YP_007697678.1	359	119	RNA dependent RNA polymerase	Sesbania mosaic virus	Unassigned	ssRNA(+)	75	120	30	0	40	399	359	478	1.6e-49	204.5	no	contig_658_423_GA-Am
GAAm	GE-Am	623	575	50	0.00613658	Georgia	Apis mellifera	NP_066393.4	533	176	polyprotein P2ab	Sesbania mosaic virus	Unassigned	ssRNA(+)	51.1	178	86	1	558	25	181	357	2.7e-47	197.6	no	contig_623_575_GA-Am
GAAm	GE-Am	267	641	54	0.00662751	Georgia	Apis mellifera	YP_007005621.1	575	188	hypothetical protein	Staphylococcus virus SA11	Myoviridae	dsDNA	39.9	193	111	5	581	6	261	449	9.4e-25	122.9	no	contig_267_641_GA-Am
INAc	IN-Ac	7	721	41	0.00668298	India	Apis cerana	ACY38662.1	716	238	polyprotein	Deformed wing virus	Iflaviridae	ssRNA(+)	99.6	239	1	0	3	719	547	785	6.4e-139	502.3	yes	contig_7_721_IN-Ac
INAc	IN-Ac	17	256	16	0.00260799	India	Apis cerana	AGA20422.1	254	84	polyprotein	Deformed wing virus	Iflaviridae	ssRNA(+)	100	85	0	0	2	256	1139	1223	6.6e-38	165.2	yes	contig_17_256_IN-Ac
INAc	IN-Ac	10	986	66	0.010758	India	Apis cerana	APG75843.1	914	306	hypothetical protein 2	Hubei sobemo-like virus 41	#N/A	#N/A	47.6	307	159	2	925	11	8	314	1.1e-72	282.7	no	contig_10_986_IN-Ac
INAc	IN-Ac	8	990	102	0.0166259	India	Apis cerana	YP_009342316.1	758	265	hypothetical protein 1	Wuchan romanomermis nematode virus 3	#N/A	#N/A	31.9	270	163	6	209	967	77	342	6.3e-28	134	no	contig_8_990_IN-Ac
INAd	IN-Ad	980	337	13	0.00662968	India	Apis dorsata	ADI48251.1	293	98	putative Rep	Bat cyclovirus GF-4c	Circoviridae	ssDNA(+/-)	55.6	99	43	1	298	5	120	218	1.5e-26	127.9	no	contig_980_337_IN-Ad
INAd	IN-Ad	197	735	30	0.0152993	India	Apis dorsata	ACY38662.1	731	243	polyprotein	Deformed wing virus	Iflaviridae	ssRNA(+)	99.6	244	1	0	2	733	565	808	1.2e-140	508.1	yes	contig_197_735_IN-Ad
INAd	IN-Ad	2659	852	89	0.0453878	India	Apis dorsata	ACY38662.1	851	282	polyprotein	Deformed wing virus	Iflaviridae	ssRNA(+)	74.2	287	67	2	852	1	1102	1384	4.5e-107	396.7	yes	contig_2659_852_IN-Ad
INAd	IN-Ad	2059	658	46	0.0234589	India	Apis dorsata	AOC55079.1	389	129	polyprotein, partial	Deformed wing virus	Iflaviridae	ssRNA(+)	94.6	130	7	0	414	25	1438	1567	3.5e-67	263.8	yes	contig_2059_658_IN-Ad
INAd	IN-Ad	858	405	34	0.0173392	India	Apis dorsata	AGG68771.1	308	102	RNA-dependent RNA polymerase, partial	Scheffersomyces segobiensis virus L	Totiviridae	dsRNA	65	103	36	0	355	47	421	523	3.7e-35	156.8	no	contig_858_405_IN-Ad
INAd	IN-Ad	2653	1015	284	0.144833	India	Apis dorsata	YP_009342316.1	752	263	hypothetical protein 1	Wuchan romanomermis nematode virus 3	#N/A	#N/A	32.1	268	161	6	804	52	77	340	8.5e-28	133.7	no	contig_2653_1015_IN-Ad
INAf	IN-Af	2209	3818	57	0.0107768	India	Apis florea	CUT98215.1	1742	594	non-structural proteins	Aphid lethal paralysis virus	Dicistroviridae	ssRNA(+)	36.1	604	354	10	1810	68	1247	1841	1.1e-99	374.4	no	contig_2209_3818_IN-Af
INAf	IN-Af	2239	945	11	0.00207974	India	Apis florea	AGF84786.1	884	294	nonstructural polyprotein	Aphid lethal paralysis virus	Dicistroviridae	ssRNA(+)	38.5	301	173	6	933	49	318	612	6.9e-48	200.3	no	contig_2239_945_IN-Af
INAf	IN-Af	263	516	5	0.000945335	India	Apis florea	ABS82427.1	236	78	non-structural polyprotein	Black queen cell virus	Dicistroviridae	ssRNA(+)	84.8	79	12	0	49	285	1550	1628	7.8e-30	139.4	yes	contig_263_516_IN-Af
INAf	IN-Af	3027	444	20	0.00378134	India	Apis florea	ABS82427.1	251	83	non-structural polyprotein	Black queen cell virus	Dicistroviridae	ssRNA(+)	52.4	84	40	0	155	406	1	84	4.2e-16	93.6	yes	contig_3027_444_IN-Af
INAf	IN-Af	272	607	42	0.00794081	India	Apis florea	NP_853560.2	605	201	polyprotein	Deformed wing virus	Iflaviridae	ssRNA(+)	100	202	0	0	607	2	569	770	6.4e-116	425.6	yes	contig_272_607_IN-Af
INAf	IN-Af	2244	820	1297	0.24522	India	Apis florea	ACY38662.1	701	233	polyprotein	Deformed wing virus	Iflaviridae	ssRNA(+)	88.9	234	26	0	744	43	1154	1387	1.1e-105	392.1	yes	contig_2244_820_IN-Af
INAf	IN-Af	2574	465	24	0.00453761	India	Apis florea	AKE50931.1	341	113	polyprotein, partial	Deformed wing virus	Iflaviridae	ssRNA(+)	95.6	114	5	0	391	50	162	275	5e-60	239.6	yes	contig_2574_465_IN-Af
INAf	IN-Af	2973	378	54	0.0102096	India	Apis florea	AMK01489.1	299	102	polyprotein	Deformed wing virus	Iflaviridae	ssRNA(+)	82.5	103	15	1	44	343	24	126	1e-39	171.8	yes	contig_2973_378_IN-Af
INAf	IN-Af	3131	270	3	0.000567201	India	Apis florea	AGA20423.1	200	66	polyprotein	Deformed wing virus	Iflaviridae	ssRNA(+)	79.1	67	14	0	249	49	592	658	1.2e-21	111.3	yes	contig_3131_270_IN-Af
INAf	IN-Af	2221	1301	17	0.00321414	India	Apis florea	YP_009337779.1	314	106	hypothetical protein	Hubei permutotetra-like virus 9	#N/A	#N/A	38.5	109	61	2	1251	937	143	249	1.3e-09	73.6	no	contig_2221_1301_IN-Af
INAf	IN-Af	2217	1539	42	0.00794081	India	Apis florea	APG77986.1	1436	489	hypothetical protein 2	Hubei picorna-like virus 15	#N/A	#N/A	37.2	505	276	12	1465	29	224	713	1.5e-68	269.6	no	contig_2217_1539_IN-Af
INAf	IN-Af	2210	2835	84	0.0158816	India	Apis florea	APG75843.1	1088	363	hypothetical protein 2	Hubei sobemo-like virus 41	#N/A	#N/A	45.2	365	197	3	1215	127	8	371	3.6e-84	322.4	no	contig_2210_2835_IN-Af
INAf	IN-Af	331	543	32	0.00605014	India	Apis florea	AKH67192.1	371	124	polyprotein, partial	La Jolla virus	Iflaviridae	ssRNA(+)	42.9	126	69	2	432	61	48	172	3.8e-19	104	no	contig_331_543_IN-Af
INAf	IN-Af	2417	498	6	0.0011344	India	Apis florea	YP_003104795.1	392	132	coat protein	Sclerotinia sclerotiorum hypovirulence associated DNA virus 1	Unassigned	ssDNA	53.4	133	60	2	445	53	156	288	1.2e-32	148.7	no	contig_2417_498_IN-Af
INAf	IN-Af	2257	685	27	0.00510481	India	Apis florea	YP_009345109.1	392	129	replication associated protein	Thrips-associated gemykolovirus 1	Genomoviridae	ssDNA	70.5	132	36	2	570	178	204	333	2.5e-52	214.5	no	contig_2257_685_IN-Af
INAm	IN-Am	369	809	48	0.00896323	India	Apis mellifera	ACY38662.1	785	261	polyprotein	Deformed wing virus	Iflaviridae	ssRNA(+)	99.6	262	1	0	3	788	562	823	3.9e-153	549.7	yes	contig_369_809_IN-Am
INAm	IN-Am	424	1183	325	0.0606886	India	Apis mellifera	APG75843.1	629	208	hypothetical protein 2	Hubei sobemo-like virus 41	#N/A	#N/A	46.6	223	92	4	29	658	21	229	4.7e-46	194.5	no	contig_424_1183_IN-Am
INAm	IN-Am	405	1852	268	0.0500447	India	Apis mellifera	AEM65163.1	731	250	polyprotein, partial	Tomato matilda virus	#N/A	#N/A	34.1	261	145	8	754	23	14	264	2.6e-22	116.3	no	contig_405_1852_IN-Am
INST	IN-Ti	251	1531	562	0.268969	India	Tetragonula iridipennis	AFL65634.1	1511	503	polyprotein	Deformed wing virus	Iflaviridae	ssRNA(+)	99.2	504	4	0	1514	3	350	853	3.4e-299	1035.8	yes	contig_251_1531_IN-Ti
INST	IN-Ti	231	1207	2850	1.36399	India	Tetragonula iridipennis	AOC55079.1	1172	390	polyprotein, partial	Deformed wing virus	Iflaviridae	ssRNA(+)	99.2	391	3	0	1188	16	1791	2181	5.7e-233	815.5	yes	contig_231_1207_IN-Ti
INST	IN-Ti	788	1395	574	0.274712	India	Tetragonula iridipennis	ACY38662.1	1226	405	polyprotein	Deformed wing virus	Iflaviridae	ssRNA(+)	90.2	410	35	3	3	1229	535	940	5.3e-214	752.7	yes	contig_788_1395_IN-Ti
INST	IN-Ti	781	1990	1209	0.578618	India	Tetragonula iridipennis	AHL46850.1	1064	354	polyprotein	Deformed wing virus	Iflaviridae	ssRNA(+)	99.2	355	3	0	2	1066	1606	1960	5.8e-206	726.5	yes	contig_781_1990_IN-Ti
INST	IN-Ti	252	1038	1985	0.950006	India	Tetragonula iridipennis	ACY38662.1	1016	338	polyprotein	Deformed wing virus	Iflaviridae	ssRNA(+)	90.9	339	31	0	2	1018	1019	1357	1.3e-169	604.7	yes	contig_252_1038_IN-Ti
INST	IN-Ti	241	719	343	0.164157	India	Tetragonula iridipennis	AMK01489.1	644	214	polyprotein	Deformed wing virus	Iflaviridae	ssRNA(+)	88.4	215	25	0	35	679	1	215	6.5e-99	369.4	yes	contig_241_719_IN-Ti
INST	IN-Ti	242	680	632	0.30247	India	Tetragonula iridipennis	APV34355.1	512	170	polyprotein	Deformed wing virus	Iflaviridae	ssRNA(+)	89.5	171	18	0	513	1	157	327	1.1e-79	305.4	yes	contig_242_680_IN-Ti
INST	IN-Ti	938	393	539	0.257961	India	Tetragonula iridipennis	AKE50931.1	389	129	polyprotein, partial	Deformed wing virus	Iflaviridae	ssRNA(+)	96.9	130	4	0	2	391	144	273	2e-70	273.9	yes	contig_938_393_IN-Ti
INST	IN-Ti	240	380	270	0.12922	India	Tetragonula iridipennis	AKE50931.1	356	117	polyprotein, partial	Deformed wing virus	Iflaviridae	ssRNA(+)	84.9	119	17	1	380	24	219	336	2.5e-49	203.8	yes	contig_240_380_IN-Ti
INST	IN-Ti	229	287	1064	0.509222	India	Tetragonula iridipennis	APM87215.1	263	87	polyprotein	Deformed wing virus	Iflaviridae	ssRNA(+)	94.3	88	5	0	264	1	1519	1606	4.6e-40	172.6	yes	contig_229_287_IN-Ti
INST	IN-Ti	778	2321	169	0.0808821	India	Tetragonula iridipennis	AMH87681.1	656	223	replication-associated protein	Pacific flying fox faeces associated gemycircularvirus-5	Genomoviridae	ssDNA	83.9	224	31	1	204	860	1	224	1.3e-108	403.3	no	contig_778_2321_IN-Ti
KNAm	KE6-Am	156	971	36	0.0206096	Kenya(Mbita)	Apis mellifera	AQW44800.1	698	234	polyprotein	Arracacha virus A	Secoviridae	ssRNA(+)	34.5	238	148	5	700	2	979	1213	2.4e-24	122.1	no	contig_156_971_KN6-Am
KNAm	KE6-Am	80	688	7964	4.5593	Kenya(Mbita)	Apis mellifera	AIX11626.1	227	76	replicase	Bat circovirus POA/2012/I	Circoviridae	ssDNA(+/-)	70.1	77	22	1	616	389	145	221	5.9e-25	123.6	no	contig_80_688_KN6-Am
KNAm	KE6-Am	153	1884	36	0.0206096	Kenya(Mbita)	Apis mellifera	AFP97031.1	1883	626	non-structural polyprotein	Black queen cell virus	Dicistroviridae	ssRNA(+)	98.4	628	9	1	1884	1	903	1529	0	1260.7	yes	contig_153_1884_KN6-Am
KNAm	KE6-Am	98	1687	32	0.0183196	Kenya(Mbita)	Apis mellifera	ABS82407.1	614	204	non-structural polyprotein, partial	Black queen cell virus	Dicistroviridae	ssRNA(+)	98.5	205	3	0	1033	419	8	212	2.2e-105	392.1	yes	contig_98_1687_KN6-Am
KNAm	KE6-Am	154	1441	18	0.0103048	Kenya(Mbita)	Apis mellifera	ABS82436.1	575	191	structural polyprotein	Black queen cell virus	Dicistroviridae	ssRNA(+)	98.4	192	3	0	843	268	205	396	1.1e-102	382.9	yes	contig_154_1441_KN6-Am
KNAm	KE6-Am	169	606	10	0.00572488	Kenya(Mbita)	Apis mellifera	ABS82436.1	479	159	structural polyprotein	Black queen cell virus	Dicistroviridae	ssRNA(+)	99.4	160	1	0	532	53	542	701	3.2e-83	317	yes	contig_169_606_KN6-Am
KNAm	KE6-Am	28	332	6	0.00343493	Kenya(Mbita)	Apis mellifera	APZ86805.1	329	109	nonstructural polyprotein	Black queen cell virus	Dicistroviridae	ssRNA(+)	96.4	110	4	0	3	332	820	929	9.4e-53	214.9	yes	contig_28_332_KN6-Am
KNAm	KE6-Am	159	845	28	0.0160297	Kenya(Mbita)	Apis mellifera	ACZ58633.1	812	266	polyprotein	Grapevine fanleaf virus	Secoviridae	ssRNA(+)	34.7	271	173	3	842	30	474	740	2.5e-41	178.3	no	contig_159_845_KN6-Am
KNAm	KE6-Am	155	1399	92	0.0526689	Kenya(Mbita)	Apis mellifera	APD26306.1	728	231	polyprotein P1	Grapevine fanleaf virus	Secoviridae	ssRNA(+)	36.7	256	125	8	601	1329	1408	1639	4.7e-29	138.3	no	contig_155_1399_KN6-Am
KNAm	KE6-Am	152	1902	94	0.0538139	Kenya(Mbita)	Apis mellifera	CAB90217.1	1442	459	polyprotein	Olive latent ringspot virus	Secoviridae	ssRNA(+)	32.2	490	293	8	1484	42	293	752	4.4e-62	248.4	no	contig_152_1902_KN6-Am
KNAm	KE6-Am	151	2136	170	0.097323	Kenya(Mbita)	Apis mellifera	YP_009342468.1	1379	472	polyprotein	Petunia chlorotic mottle virus	Secoviridae	ssRNA(+)	45.4	478	238	8	2095	716	1626	2098	6e-108	401	no	contig_151_2136_KN6-Am
KNAm	KE6-Am	158	862	20	0.0114498	Kenya(Mbita)	Apis mellifera	NP_066393.4	605	198	polyprotein P2ab	Sesbania mosaic virus	Unassigned	ssRNA(+)	47.5	202	103	2	671	66	159	357	2.4e-47	198.4	no	contig_158_862_KN6-Am
KNXY	KE-XY	233	1254	54	0.0197808	Kenya(Mbita)	Xylocopa sp.	AQW44800.1	1148	362	polyprotein	Arracacha virus A	Secoviridae	ssRNA(+)	37.8	400	195	16	102	1250	1304	1666	1.9e-53	219.2	no	contig_233_1254_KN-XY
KNXY	KE-XY	164	1118	22	0.00805884	Kenya(Mbita)	Xylocopa sp.	APZ86805.1	1115	365	nonstructural polyprotein	Black queen cell virus	Dicistroviridae	ssRNA(+)	92.7	372	21	1	1118	3	465	830	9.8e-187	661.8	yes	contig_164_1118_KN-XY
KNXY	KE-XY	251	475	4	0.00146524	Kenya(Mbita)	Xylocopa sp.	NP_620564.1	398	132	nonstructural polyprotein	Black queen cell virus	Dicistroviridae	ssRNA(+)	99.2	133	1	0	1	399	1168	1300	1.7e-71	277.7	yes	contig_251_475_KN-XY
KNXY	KE-XY	68	419	4	0.00146524	Kenya(Mbita)	Xylocopa sp.	ABS82438.1	395	132	structural polyprotein	Black queen cell virus	Dicistroviridae	ssRNA(+)	94	133	7	1	22	417	519	651	1.7e-62	247.7	yes	contig_68_419_KN-XY
KNXY	KE-XY	294	322	36	0.0131872	Kenya(Mbita)	Xylocopa sp.	ABS82427.1	206	68	non-structural polyprotein	Black queen cell virus	Dicistroviridae	ssRNA(+)	100	69	0	0	212	6	129	197	5e-27	129.4	yes	contig_294_322_KN-XY
KNXY	KE-XY	5	336	4	0.00146524	Kenya(Mbita)	Xylocopa sp.	YP_003084288.1	311	102	hypothetical protein	Circovirus-like genome RW-C	Unassigned	ssDNA	36.7	109	58	2	335	24	97	199	2.5e-13	84	no	contig_5_336_KN-XY
KNXY	KE-XY	167	1096	32	0.011722	Kenya(Mbita)	Xylocopa sp.	APD26306.1	1061	355	polyprotein P1	Grapevine fanleaf virus	Secoviridae	ssRNA(+)	44.2	362	188	6	1	1062	1711	2066	3.1e-76	294.7	no	contig_167_1096_KN-XY
KNXY	KE-XY	236	1116	48	0.0175829	Kenya(Mbita)	Xylocopa sp.	BAJ16223.1	1010	345	polyprotein	Melon mild mottle virus	Secoviridae	ssRNA(+)	28.8	354	227	11	1	1011	1909	2254	3.9e-26	128.3	no	contig_236_1116_KN-XY
KNXY	KE-XY	239	828	44	0.0161177	Kenya(Mbita)	Xylocopa sp.	NP_736591.1	527	175	serine protease	Sesbania mosaic virus	Unassigned	ssRNA(+)	48	177	90	2	28	555	103	278	4.3e-38	167.5	no	contig_239_828_KN-XY
KNXY	KE-XY	242	600	2	0.000732622	Kenya(Mbita)	Xylocopa sp.	APA23084.1	590	196	RNA-dependant RNA polymerase	Southern cowpea mosaic virus	Unassigned	ssRNA(+)	73.6	197	52	0	3	593	249	445	3.4e-85	323.6	no	contig_242_600_KN-XY
NIAm	NI-Am	288	594	14	0.00573714	Nicaragua	Apis mellifera	BAF35851.2	572	189	polyprotein P2 123KDa	Arabis mosaic virus	Secoviridae	ssRNA(+)	42.4	191	109	1	593	21	377	566	5.8e-37	163.3	no	contig_288_594_NI-Am
NIAm	NI-Am	147	1955	54	0.022129	Nicaragua	Apis mellifera	AQW44800.1	1184	385	polyprotein	Arracacha virus A	Secoviridae	ssRNA(+)	35.8	422	208	16	1215	31	1304	1689	5.6e-52	214.9	no	contig_147_1955_NI-Am
NIAm	NI-Am	276	3086	154	0.0631085	Nicaragua	Apis mellifera	ABS82427.1	2387	794	non-structural polyprotein	Black queen cell virus	Dicistroviridae	ssRNA(+)	93.6	796	50	1	648	3035	1	795	0	1452.6	yes	contig_276_3086_NI-Am
NIAm	NI-Am	279	840	26	0.0106547	Nicaragua	Apis mellifera	ABS82439.1	665	221	non-structural polyprotein	Black queen cell virus	Dicistroviridae	ssRNA(+)	99.5	222	1	0	12	677	1096	1317	7.8e-128	465.7	yes	contig_279_840_NI-Am
NIAm	NI-Am	287	600	8	0.00327837	Nicaragua	Apis mellifera	APZ86805.1	548	181	nonstructural polyprotein	Black queen cell virus	Dicistroviridae	ssRNA(+)	96.7	183	5	1	598	50	884	1065	4.3e-96	359.8	yes	contig_287_600_NI-Am
NIAm	NI-Am	193	492	6	0.00245877	Nicaragua	Apis mellifera	ABS82436.1	467	155	structural polyprotein	Black queen cell virus	Dicistroviridae	ssRNA(+)	98.7	156	2	0	491	24	208	363	9.3e-81	308.5	yes	contig_193_492_NI-Am
NIAm	NI-Am	194	429	6	0.00245877	Nicaragua	Apis mellifera	APZ86805.1	407	135	nonstructural polyprotein	Black queen cell virus	Dicistroviridae	ssRNA(+)	99.3	136	1	0	22	429	1387	1522	1.9e-69	270.8	yes	contig_194_429_NI-Am
NIAm	NI-Am	209	274	10	0.00409796	Nicaragua	Apis mellifera	ABS82407.1	242	80	non-structural polyprotein, partial	Black queen cell virus	Dicistroviridae	ssRNA(+)	92.6	81	6	0	4	246	380	460	8.9e-33	148.3	yes	contig_209_274_NI-Am
NIAm	NI-Am	200	1531	1680	0.688457	Nicaragua	Apis mellifera	YP_009021241.1	278	92	replication-associated protein	Dragonfly circularisvirus	Circoviridae	ssDNA(+/-)	53.2	94	42	2	1234	1512	5	97	1.3e-19	107.1	no	contig_200_1531_NI-Am
NIAm	NI-Am	257	277	96	0.0393404	Nicaragua	Apis mellifera	APG76322.1	182	60	capsid protein	Hubei noda-like virus 9	#N/A	#N/A	57.4	61	26	0	251	69	140	200	3.5e-13	83.2	no	contig_257_277_NI-Am
NIAm	NI-Am	281	709	26	0.0106547	Nicaragua	Apis mellifera	YP_009342468.1	233	77	polyprotein	Petunia chlorotic mottle virus	Secoviridae	ssRNA(+)	47.4	78	41	0	709	476	839	916	7.7e-12	80.1	no	contig_281_709_NI-Am
NIAm	NI-Am	356	525	960	0.393404	Nicaragua	Apis mellifera	YP_007697678.1	440	143	RNA dependent RNA polymerase	Sesbania mosaic virus	Unassigned	ssRNA(+)	47.7	153	65	3	3	443	119	262	4.4e-28	133.7	no	contig_356_525_NI-Am
NIAm	NI-Am	206	981	14192	5.81582	Nicaragua	Apis mellifera	NP_736591.1	383	128	serine protease	Sesbania mosaic virus	Unassigned	ssRNA(+)	50.4	129	63	1	395	12	76	204	1.4e-27	132.9	no	contig_206_981_NI-Am
NIAm	NI-Am	355	302	2514	1.03023	Nicaragua	Apis mellifera	YP_007438858.2	296	96	polyprotein P2ab	Southern bean mosaic virus	Unassigned	ssRNA(+)	69.7	99	28	1	3	299	593	689	8.3e-32	145.2	no	contig_355_302_NI-Am
NIAm	NI-Am	215	615	9204	3.77176	Nicaragua	Apis mellifera	ABF22684.1	359	119	P2a2b, partial	Southern cowpea mosaic virus	Unassigned	ssRNA(+)	59.2	120	49	0	432	73	33	152	1.9e-30	141.7	no	contig_215_615_NI-Am
NIAm	NI-Am	354	492	734	0.30079	Nicaragua	Apis mellifera	APA23084.1	284	92	RNA-dependant RNA polymerase	Southern cowpea mosaic virus	Unassigned	ssRNA(+)	57.9	95	38	1	113	397	115	207	4.8e-21	110.2	no	contig_354_492_NI-Am
NIAm	NI-Am	353	369	352	0.144248	Nicaragua	Apis mellifera	YP_002158815.1	269	89	capsid protein	Sowbane mosaic virus	Unassigned	ssRNA(+)	37.8	90	56	0	319	50	27	116	2.7e-08	67.4	no	contig_353_369_NI-Am
NIAm	NI-Am	187	526	728	0.298331	Nicaragua	Apis mellifera	AAO24321.1	209	69	coat protein	Turnip rosette virus	Unassigned	ssRNA(+)	45.8	72	35	3	500	291	121	190	6.1e-06	60.1	no	contig_187_526_NI-Am
NIAm	NI-Am	2	260	6	0.00245877	Nicaragua	Apis mellifera	GAC77869.1	188	62	replication protein	uncultured marine virus	#N/A	#N/A	58.7	63	26	0	34	222	164	226	2.1e-15	90.5	no	contig_2_260_NI-Am
NIST	NI-Ts	86	1520	74	0.0224268	Nicaragua	Stingless bees	AFP97031.1	1517	505	non-structural polyprotein	Black queen cell virus	Dicistroviridae	ssRNA(+)	99.4	506	3	0	2	1519	865	1370	1.3e-301	1043.9	yes	contig_86_1520_NI-Ts
NIST	NI-Ts	88	1126	110	0.0333372	Nicaragua	Stingless bees	ABS82427.1	1070	356	non-structural polyprotein	Black queen cell virus	Dicistroviridae	ssRNA(+)	90.5	357	34	0	1126	56	438	794	5.4e-177	629.4	yes	contig_88_1126_NI-Ts
NIST	NI-Ts	24	589	16	0.00484904	Nicaragua	Stingless bees	ABS82436.1	560	186	structural polyprotein	Black queen cell virus	Dicistroviridae	ssRNA(+)	98.9	187	2	0	28	588	246	432	2.1e-103	384	yes	contig_24_589_NI-Ts
NIST	NI-Ts	99	587	10	0.00303065	Nicaragua	Stingless bees	ABS82436.1	578	193	structural polyprotein	Black queen cell virus	Dicistroviridae	ssRNA(+)	96.4	194	6	1	1	579	479	672	5.5e-96	359.4	yes	contig_99_587_NI-Ts
NIST	NI-Ts	37	322	6	0.00181839	Nicaragua	Stingless bees	ABS82440.1	320	106	structural polyprotein	Black queen cell virus	Dicistroviridae	ssRNA(+)	100	107	0	0	1	321	667	773	7.5e-55	221.9	yes	contig_37_322_NI-Ts
NIST	NI-Ts	89	968	20	0.0060613	Nicaragua	Stingless bees	ABS82407.1	314	104	non-structural polyprotein, partial	Black queen cell virus	Dicistroviridae	ssRNA(+)	100	105	0	0	337	23	1	105	5.5e-53	217.2	yes	contig_89_968_NI-Ts
NIST	NI-Ts	43	364	4	0.00121226	Nicaragua	Stingless bees	APZ86805.1	320	106	nonstructural polyprotein	Black queen cell virus	Dicistroviridae	ssRNA(+)	98.1	107	2	0	22	342	1379	1485	3.3e-51	209.9	yes	contig_43_364_NI-Ts
NIST	NI-Ts	90	950	24	0.00727356	Nicaragua	Stingless bees	CAB90217.1	914	322	polyprotein	Olive latent ringspot virus	Secoviridae	ssRNA(+)	34	332	183	8	7	921	226	548	3.8e-38	167.9	no	contig_90_950_NI-Ts
NIST	NI-Ts	100	578	12	0.00363678	Nicaragua	Stingless bees	NP_736593.1	548	182	RNA-dependent RNA polymerase	Sesbania mosaic virus	Unassigned	ssRNA(+)	76	183	44	0	6	554	296	478	2.4e-80	307.4	no	contig_100_578_NI-Ts
NIST	NI-Ts	92	853	50	0.0151533	Nicaragua	Stingless bees	NP_066393.4	824	273	polyprotein P2ab	Sesbania mosaic virus	Unassigned	ssRNA(+)	47.6	275	143	1	6	830	82	355	5.9e-67	263.5	no	contig_92_853_NI-Ts
NZN1	NZ1-Am	383	560	176	0.0293456	NewZealand(Hamilton)	Apis mellifera	YP_009126941.1	155	51	replication-associated protein	Avon-Heathcote Estuary associated circular virus 25	Circoviridae	ssDNA(+/-)	65.4	52	18	0	484	329	237	288	1.5e-10	75.5	no	contig_383_560_NZ1-Am
NZN1	NZ1-Am	826	606	668	0.11138	NewZealand(Hamilton)	Apis mellifera	YP_009333536.1	368	125	hypothetical protein 2	Beihai picorna-like virus 79	#N/A	#N/A	38.1	126	75	3	174	542	534	659	4.7e-10	73.9	no	contig_826_606_NZ1-Am
NZN1	NZ1-Am	252	281	12	0.00200083	NewZealand(Hamilton)	Apis mellifera	YP_009329819.1	191	63	replicative protein	Bivalve RNA virus G2	Dicistroviridae	ssRNA(+)	43.8	64	36	0	43	234	1482	1545	1.4e-09	71.2	no	contig_252_281_NZ1-Am
NZN1	NZ1-Am	480	626	24	0.00400167	NewZealand(Hamilton)	Apis mellifera	APZ86805.1	602	200	nonstructural polyprotein	Black queen cell virus	Dicistroviridae	ssRNA(+)	100	201	0	0	2	604	455	655	5.4e-110	406	yes	contig_480_626_NZ1-Am
NZN1	NZ1-Am	934	516	20	0.00333472	NewZealand(Hamilton)	Apis mellifera	NP_620564.1	473	157	nonstructural polyprotein	Black queen cell virus	Dicistroviridae	ssRNA(+)	98.7	158	2	0	497	24	1133	1290	3.4e-86	326.6	yes	contig_934_516_NZ1-Am
NZN1	NZ1-Am	521	327	6	0.00100042	NewZealand(Hamilton)	Apis mellifera	ABS82427.1	314	104	non-structural polyprotein	Black queen cell virus	Dicistroviridae	ssRNA(+)	96.2	105	4	0	327	13	257	361	7.9e-52	211.8	yes	contig_521_327_NZ1-Am
NZN1	NZ1-Am	12	290	2	0.000333472	NewZealand(Hamilton)	Apis mellifera	ABS82436.1	287	95	structural polyprotein	Black queen cell virus	Dicistroviridae	ssRNA(+)	99	96	1	0	3	290	284	379	6.1e-48	198.7	yes	contig_12_290_NZ1-Am
NZN1	NZ1-Am	386	320	6	0.00100042	NewZealand(Hamilton)	Apis mellifera	APZ86805.1	317	105	nonstructural polyprotein	Black queen cell virus	Dicistroviridae	ssRNA(+)	96.2	106	4	0	2	319	779	884	1.1e-47	198	yes	contig_386_320_NZ1-Am
NZN1	NZ1-Am	1313	377	14	0.00233431	NewZealand(Hamilton)	Apis mellifera	AAD27696.1	338	109	helicase domain C, partial	Black queen cell virus	Dicistroviridae	ssRNA(+)	69	113	32	1	7	345	139	248	1.5e-30	141.4	yes	contig_1313_377_NZ1-Am
NZN1	NZ1-Am	1095	444	118	0.0196749	NewZealand(Hamilton)	Apis mellifera	AHA86933.1	287	95	gp2	Bufivirus UC1	#N/A	#N/A	63.5	96	35	0	345	58	385	480	1.8e-27	131.3	no	contig_1095_444_NZ1-Am
NZN1	NZ1-Am	738	722	190	0.0316799	NewZealand(Hamilton)	Apis mellifera	AHA86922.1	509	174	gp3	Carascovirus SF1	#N/A	#N/A	59.4	175	66	1	579	70	11	185	1.9e-53	218.4	no	contig_738_722_NZ1-Am
NZN1	NZ1-Am	690	915	394	0.065694	NewZealand(Hamilton)	Apis mellifera	AHA86922.1	545	178	gp3	Carascovirus SF1	#N/A	#N/A	54.9	182	79	1	358	903	7	185	9.3e-50	206.5	no	contig_690_915_NZ1-Am
NZN1	NZ1-Am	1172	420	196	0.0326803	NewZealand(Hamilton)	Apis mellifera	AHA86922.1	287	88	gp3	Carascovirus SF1	#N/A	#N/A	36.5	96	54	2	374	87	258	346	7.5e-07	62.8	no	contig_1172_420_NZ1-Am
NZN1	NZ1-Am	765	677	840	0.140058	NewZealand(Hamilton)	Apis mellifera	NP_619711.1	614	203	RNA dependent RNA polymerase	Carnation ringspot virus	Tombusviridae	ssRNA(+)	82.4	205	35	1	670	56	502	705	8e-99	369	no	contig_765_677_NZ1-Am
NZN1	NZ1-Am	984	491	564	0.0940392	NewZealand(Hamilton)	Apis mellifera	NP_613257.1	329	109	CRSV movement protein	Carnation ringspot virus	Tombusviridae	ssRNA(+)	63.6	110	40	0	383	54	33	142	1.7e-34	154.8	no	contig_984_491_NZ1-Am
NZN1	NZ1-Am	485	417	860	0.143393	NewZealand(Hamilton)	Apis mellifera	NP_619711.1	218	73	RNA dependent RNA polymerase	Carnation ringspot virus	Tombusviridae	ssRNA(+)	67.6	74	23	1	54	272	691	764	3.1e-21	110.5	no	contig_485_417_NZ1-Am
NZN1	NZ1-Am	508	1021	1852	0.308795	NewZealand(Hamilton)	Apis mellifera	NP_619711.1	233	77	RNA dependent RNA polymerase	Carnation ringspot virus	Tombusviridae	ssRNA(+)	52.6	78	37	0	124	357	1	78	4e-17	98.2	no	contig_508_1021_NZ1-Am
NZN1	NZ1-Am	594	535	260	0.0433514	NewZealand(Hamilton)	Apis mellifera	YP_009336761.1	374	131	hypothetical protein 2	Changjiang crawfish virus 3	#N/A	#N/A	35.8	134	75	2	426	52	391	522	1.1e-13	85.9	no	contig_594_535_NZ1-Am
NZN1	NZ1-Am	340	429	96	0.0160067	NewZealand(Hamilton)	Apis mellifera	APG77105.1	248	82	hypothetical protein	Changjiang levi-like virus 2	#N/A	#N/A	53	83	39	0	10	258	62	144	8.6e-14	85.9	no	contig_340_429_NZ1-Am
NZN1	NZ1-Am	706	816	586	0.0977074	NewZealand(Hamilton)	Apis mellifera	APM87215.1	680	226	polyprotein	Deformed wing virus	Iflaviridae	ssRNA(+)	99.6	227	1	0	88	768	2257	2483	1.4e-129	471.5	yes	contig_706_816_NZ1-Am
NZN1	NZ1-Am	1169	423	48	0.00800333	NewZealand(Hamilton)	Apis mellifera	APM87215.1	275	91	polyprotein	Deformed wing virus	Iflaviridae	ssRNA(+)	97.8	92	2	0	325	50	1095	1186	1.7e-43	184.5	yes	contig_1169_423_NZ1-Am
NZN1	NZ1-Am	368	278	262	0.0436849	NewZealand(Hamilton)	Apis mellifera	AHL46850.1	209	69	polyprotein	Deformed wing virus	Iflaviridae	ssRNA(+)	98.6	70	1	0	69	278	108	177	9.3e-30	138.3	yes	contig_368_278_NZ1-Am
NZN1	NZ1-Am	52	246	12	0.00200083	NewZealand(Hamilton)	Apis mellifera	APV34355.1	188	62	polyprotein	Deformed wing virus	Iflaviridae	ssRNA(+)	98.4	63	1	0	37	225	514	576	7.8e-28	131.7	yes	contig_52_246_NZ1-Am
NZN1	NZ1-Am	665	300	94	0.0156732	NewZealand(Hamilton)	Apis mellifera	AGA20423.1	179	59	polyprotein	Deformed wing virus	Iflaviridae	ssRNA(+)	91.7	60	5	0	120	299	1300	1359	1.3e-24	121.3	yes	contig_665_300_NZ1-Am
NZN1	NZ1-Am	939	515	218	0.0363485	NewZealand(Hamilton)	Apis mellifera	APV34355.1	143	47	polyprotein	Deformed wing virus	Iflaviridae	ssRNA(+)	97.9	48	1	0	194	51	198	245	1.2e-17	99	yes	contig_939_515_NZ1-Am
NZN1	NZ1-Am	910	531	236	0.0393497	NewZealand(Hamilton)	Apis mellifera	AGJ74760.1	266	87	replication-associated protein	Dragonfly cyclovirus 8	Circoviridae	ssDNA(+/-)	37.1	89	55	1	51	317	189	276	3e-08	67.8	no	contig_910_531_NZ1-Am
NZN1	NZ1-Am	372	502	160	0.0266778	NewZealand(Hamilton)	Apis mellifera	APD26306.1	419	136	polyprotein P1	Grapevine fanleaf virus	Secoviridae	ssRNA(+)	37.7	146	76	7	53	472	1428	1564	2.5e-12	81.3	no	contig_372_502_NZ1-Am
NZN1	NZ1-Am	748	703	612	0.102043	NewZealand(Hamilton)	Apis mellifera	YP_009337721.1	515	176	hypothetical protein 2	Hubei picorna-like virus 1	#N/A	#N/A	47.2	178	87	4	602	87	371	547	3.2e-34	154.5	no	contig_748_703_NZ1-Am
NZN1	NZ1-Am	584	459	210	0.0350146	NewZealand(Hamilton)	Apis mellifera	YP_009337721.1	290	109	hypothetical protein 2	Hubei picorna-like virus 1	#N/A	#N/A	35.5	110	58	2	101	391	473	582	1.3e-07	65.5	no	contig_584_459_NZ1-Am
NZN1	NZ1-Am	493	2075	1864	0.310796	NewZealand(Hamilton)	Apis mellifera	APG77986.1	1859	619	hypothetical protein 2	Hubei picorna-like virus 15	#N/A	#N/A	82.6	621	106	2	162	2021	1	620	6.7e-290	1005.4	no	contig_493_2075_NZ1-Am
NZN1	NZ1-Am	676	1382	928	0.154731	NewZealand(Hamilton)	Apis mellifera	YP_009336540.1	1304	433	hypothetical protein 1	Hubei picorna-like virus 15	#N/A	#N/A	90.3	435	41	1	75	1379	809	1242	2.2e-228	800.4	no	contig_676_1382_NZ1-Am
NZN1	NZ1-Am	814	611	308	0.0513547	NewZealand(Hamilton)	Apis mellifera	APG77985.1	524	169	hypothetical protein 1	Hubei picorna-like virus 15	#N/A	#N/A	95.4	175	3	1	42	566	1414	1583	1.8e-86	327.8	no	contig_814_611_NZ1-Am
NZN1	NZ1-Am	947	511	132	0.0220092	NewZealand(Hamilton)	Apis mellifera	APG77985.1	461	153	hypothetical protein 1	Hubei picorna-like virus 15	#N/A	#N/A	98.7	154	2	0	464	3	1845	1998	2.5e-81	310.5	no	contig_947_511_NZ1-Am
NZN1	NZ1-Am	817	613	222	0.0370154	NewZealand(Hamilton)	Apis mellifera	APG77985.1	467	158	hypothetical protein 1	Hubei picorna-like virus 15	#N/A	#N/A	91.2	159	11	1	511	44	1710	1868	1.4e-78	301.6	no	contig_817_613_NZ1-Am
NZN1	NZ1-Am	1049	464	1390	0.231763	NewZealand(Hamilton)	Apis mellifera	APG77985.1	461	153	hypothetical protein 1	Hubei picorna-like virus 15	#N/A	#N/A	96.1	154	6	0	464	3	376	529	3.8e-76	293.1	no	contig_1049_464_NZ1-Am
NZN1	NZ1-Am	796	637	206	0.0343476	NewZealand(Hamilton)	Apis mellifera	APG77985.1	545	181	hypothetical protein 1	Hubei picorna-like virus 15	#N/A	#N/A	78	182	40	0	590	45	155	336	1.8e-68	268.1	no	contig_796_637_NZ1-Am
NZN1	NZ1-Am	497	384	678	0.113047	NewZealand(Hamilton)	Apis mellifera	APG77985.1	332	110	hypothetical protein 1	Hubei picorna-like virus 15	#N/A	#N/A	97.3	111	3	0	50	382	1941	2051	2.1e-56	227.3	no	contig_497_384_NZ1-Am
NZN1	NZ1-Am	502	340	1044	0.174073	NewZealand(Hamilton)	Apis mellifera	APG77985.1	338	112	hypothetical protein 1	Hubei picorna-like virus 15	#N/A	#N/A	96.5	113	4	0	1	339	1182	1294	3.5e-55	223	no	contig_502_340_NZ1-Am
NZN1	NZ1-Am	1080	448	298	0.0496874	NewZealand(Hamilton)	Apis mellifera	YP_009336540.1	314	104	hypothetical protein 1	Hubei picorna-like virus 15	#N/A	#N/A	95.2	105	5	0	41	355	1363	1467	4.5e-50	206.5	no	contig_1080_448_NZ1-Am
NZN1	NZ1-Am	1322	366	1218	0.203085	NewZealand(Hamilton)	Apis mellifera	YP_009336540.1	293	97	hypothetical protein 1	Hubei picorna-like virus 15	#N/A	#N/A	98	98	2	0	1	294	535	632	4.1e-49	203	no	contig_1322_366_NZ1-Am
NZN1	NZ1-Am	492	309	82	0.0136724	NewZealand(Hamilton)	Apis mellifera	YP_009336540.1	263	87	hypothetical protein 1	Hubei picorna-like virus 15	#N/A	#N/A	90.9	88	8	0	3	266	741	828	1.6e-38	167.5	no	contig_492_309_NZ1-Am
NZN1	NZ1-Am	1194	415	200	0.0333472	NewZealand(Hamilton)	Apis mellifera	APG77985.1	251	83	hypothetical protein 1	Hubei picorna-like virus 15	#N/A	#N/A	95.2	84	4	0	319	68	677	760	4.8e-38	166.4	no	contig_1194_415_NZ1-Am
NZN1	NZ1-Am	1074	452	174	0.0290121	NewZealand(Hamilton)	Apis mellifera	APG77985.1	152	50	hypothetical protein 1	Hubei picorna-like virus 15	#N/A	#N/A	76.5	51	12	0	433	281	2024	2074	2.1e-15	91.3	no	contig_1074_452_NZ1-Am
NZN1	NZ1-Am	496	274	424	0.0706961	NewZealand(Hamilton)	Apis mellifera	APG77985.1	89	29	hypothetical protein 1	Hubei picorna-like virus 15	#N/A	#N/A	96.7	30	1	0	272	183	2045	2074	3.7e-07	63.2	no	contig_496_274_NZ1-Am
NZN1	NZ1-Am	281	760	204	0.0340142	NewZealand(Hamilton)	Apis mellifera	YP_009337055.1	632	210	hypothetical protein 1	Hubei picorna-like virus 20	#N/A	#N/A	84.8	211	32	0	710	78	1248	1458	6.8e-107	396	no	contig_281_760_NZ1-Am
NZN1	NZ1-Am	746	707	350	0.0583576	NewZealand(Hamilton)	Apis mellifera	YP_009337256.1	578	192	hypothetical protein 1	Hubei picorna-like virus 4	#N/A	#N/A	71.5	193	55	0	630	52	422	614	3.4e-76	293.9	no	contig_746_707_NZ1-Am
NZN1	NZ1-Am	967	502	192	0.0320133	NewZealand(Hamilton)	Apis mellifera	YP_009337169.1	344	113	hypothetical protein 2	Hubei picorna-like virus 5	#N/A	#N/A	47.8	115	59	1	421	77	351	464	9.6e-25	122.5	no	contig_967_502_NZ1-Am
NZN1	NZ1-Am	1038	469	230	0.0383493	NewZealand(Hamilton)	Apis mellifera	APG76480.1	314	104	hypothetical protein 2, partial	Hubei tombus-like virus 35	#N/A	#N/A	48.6	105	54	0	404	90	175	279	4.8e-18	100.1	no	contig_1038_469_NZ1-Am
NZN1	NZ1-Am	531	936	8666	1.44494	NewZealand(Hamilton)	Apis mellifera	YP_009337749.1	929	310	hypothetical protein 2	Hubei tombus-like virus 5	#N/A	#N/A	68.2	311	98	1	5	934	119	429	2.3e-120	441	no	contig_531_936_NZ1-Am
NZN1	NZ1-Am	162	656	358	0.0596915	NewZealand(Hamilton)	Apis mellifera	YP_009337737.1	512	170	hypothetical protein 2	Hubei tombus-like virus 6	#N/A	#N/A	70.8	171	50	0	75	587	82	252	5.4e-68	266.5	no	contig_162_656_NZ1-Am
NZN1	NZ1-Am	95	448	384	0.0640267	NewZealand(Hamilton)	Apis mellifera	AEH26188.1	362	121	capsid protein	Lake Sinai virus 2	Unassigned	ssRNA(+)	83.6	122	19	1	75	437	157	278	9.1e-51	208.8	yes	contig_95_448_NZ1-Am
NZN1	NZ1-Am	681	1032	356	0.0593581	NewZealand(Hamilton)	Apis mellifera	AAA79988.1	440	153	polyprotein	Lucerne transient streak virus	Unassigned	ssRNA(+)	30.3	155	99	4	790	350	142	295	6.4e-07	64.3	no	contig_681_1032_NZ1-Am
NZN1	NZ1-Am	515	220	1044	0.174073	NewZealand(Hamilton)	Apis mellifera	SBQ28480.1	218	72	RNA dependent RNA polymerase	Magnaporthe oryzae ourmia-like virus	Unassigned	ssRNA(+)	50	74	35	2	1	219	246	318	1.6e-08	67.4	no	contig_515_220_NZ1-Am
NZN1	NZ1-Am	395	266	34	0.00566903	NewZealand(Hamilton)	Apis mellifera	APE61619.1	236	81	89K protein	Melon necrotic spot virus	Tombusviridae	ssRNA(+)	75.6	82	17	1	19	255	413	494	4.2e-27	129.4	no	contig_395_266_NZ1-Am
NZN1	NZ1-Am	472	422	224	0.0373489	NewZealand(Hamilton)	Apis mellifera	AMO03244.1	284	94	putative polymerase	Newington virus	Nodaviridae	ssRNA(+)	80	95	19	0	31	315	652	746	4e-40	173.3	no	contig_472_422_NZ1-Am
NZN1	NZ1-Am	1305	371	110	0.018341	NewZealand(Hamilton)	Apis mellifera	AJD07498.1	251	83	replication-associated protein	Odonata-associated circular virus-19	Circoviridae	ssDNA(+/-)	54.8	84	38	0	308	57	68	151	1.6e-16	94.7	no	contig_1305_371_NZ1-Am
NZN1	NZ1-Am	890	550	240	0.0400167	NewZealand(Hamilton)	Apis mellifera	Q3KSM3.1	449	149	RecName: Full=RNA-directed RNA polymerase; Short=RdRp; AltName: Full=RNA replicase_x0001_AAY27743.1 RNA-dependent RNA polymerase	Pieris rapae virus	Nodaviridae	ssRNA(+)	60.7	150	59	0	509	60	130	279	2.9e-51	210.7	no	contig_890_550_NZ1-Am
NZN1	NZ1-Am	926	520	486	0.0810338	NewZealand(Hamilton)	Apis mellifera	ADG56786.1	371	123	movement protein	Prune dwarf virus	Bromoviridae	ssRNA(+)	95.2	124	6	0	52	423	101	224	5.6e-60	239.6	no	contig_926_520_NZ1-Am
NZN1	NZ1-Am	1246	399	930	0.155065	NewZealand(Hamilton)	Apis mellifera	AAG35755.1	311	103	capsid protein	Prune dwarf virus	Bromoviridae	ssRNA(+)	99	104	1	0	380	69	106	209	4.1e-55	223	no	contig_1246_399_NZ1-Am
NZN1	NZ1-Am	494	334	690	0.115048	NewZealand(Hamilton)	Apis mellifera	AAG35755.1	266	88	capsid protein	Prune dwarf virus	Bromoviridae	ssRNA(+)	96.6	89	3	0	66	332	1	89	1.2e-39	171.4	no	contig_494_334_NZ1-Am
NZN1	NZ1-Am	243	334	126	0.0210088	NewZealand(Hamilton)	Apis mellifera	ANE06560.1	218	72	replicase	Prune dwarf virus	Bromoviridae	ssRNA(+)	93.2	73	5	0	293	75	833	905	1.1e-32	148.3	no	contig_243_334_NZ1-Am
NZN1	NZ1-Am	179	238	2	0.000333472	NewZealand(Hamilton)	Apis mellifera	CAL80878.2	206	68	RNA dependent RNA polymerase, partial	Prune dwarf virus	Bromoviridae	ssRNA(+)	91.3	69	6	0	17	223	1	69	1.2e-28	134.4	no	contig_179_238_NZ1-Am
NZN1	NZ1-Am	111	574	316	0.0526886	NewZealand(Hamilton)	Apis mellifera	AFI08277.1	431	143	polyprotein	Sacbrood virus	Iflaviridae	ssRNA(+)	96.5	144	5	0	67	498	985	1128	5.4e-72	279.6	yes	contig_111_574_NZ1-Am
NZN1	NZ1-Am	704	818	18	0.00300125	NewZealand(Hamilton)	Apis mellifera	NP_066393.4	743	247	polyprotein P2ab	Sesbania mosaic virus	Unassigned	ssRNA(+)	51.4	249	119	2	768	25	110	357	3.9e-68	267.3	no	contig_704_818_NZ1-Am
NZN1	NZ1-Am	499	676	1814	0.302459	NewZealand(Hamilton)	Apis mellifera	YP_009116891.1	278	100	replication-associated protein	Sewage-associated circular DNA virus-37	Unassigned	ssDNA	56.4	101	36	1	45	323	198	298	5.1e-29	137.1	no	contig_499_676_NZ1-Am
NZN1	NZ1-Am	1369	348	62	0.0103376	NewZealand(Hamilton)	Apis mellifera	YP_009336819.1	251	79	hypothetical protein	Shahe picorna-like virus 10	#N/A	#N/A	38.8	85	46	2	46	297	2134	2213	8.2e-07	62.4	no	contig_1369_348_NZ1-Am
NZN1	NZ1-Am	834	583	160	0.0266778	NewZealand(Hamilton)	Apis mellifera	YP_009336797.1	488	166	hypothetical protein 1	Shahe picorna-like virus 5	#N/A	#N/A	40.7	167	95	1	535	47	974	1140	2.1e-31	144.8	no	contig_834_583_NZ1-Am
NZN1	NZ1-Am	486	862	1662	0.277115	NewZealand(Hamilton)	Apis mellifera	NP_620674.3	815	271	RDRP frameshift protein	Sweet clover necrotic mosaic virus	Tombusviridae	ssRNA(+)	75.4	272	67	0	42	857	236	507	7e-116	426	no	contig_486_862_NZ1-Am
NZN1	NZ1-Am	899	540	334	0.0556899	NewZealand(Hamilton)	Apis mellifera	NP_620675.1	332	110	capsid protein	Sweet clover necrotic mosaic virus	Tombusviridae	ssRNA(+)	66.7	111	37	0	75	407	228	338	3.9e-32	147.1	no	contig_899_540_NZ1-Am
NZN1	NZ1-Am	679	1089	162	0.0270113	NewZealand(Hamilton)	Apis mellifera	AKH46299.1	188	62	hypothetical protein	uncultured marine virus	#N/A	#N/A	52.4	63	30	0	840	652	424	486	2.1e-08	69.3	no	contig_679_1089_NZ1-Am
NZN1	NZ1-Am	1268	389	110	0.018341	NewZealand(Hamilton)	Apis mellifera	AOV86244.1	266	87	putative rep protein	uncultured virus	#N/A	#N/A	68.5	89	27	1	39	305	147	234	1.7e-32	147.9	no	contig_1268_389_NZ1-Am
NZN1	NZ1-Am	677	1216	1238	0.206419	NewZealand(Hamilton)	Apis mellifera	APG76600.1	1022	340	hypothetical protein	Wenzhou noda-like virus 6	#N/A	#N/A	90	341	34	0	1100	78	1	341	5.3e-186	659.4	no	contig_677_1216_NZ1-Am
NZN1	NZ1-Am	239	307	12	0.00200083	NewZealand(Hamilton)	Apis mellifera	YP_009342051.1	227	75	hypothetical protein 2	Wenzhou tombus-like virus 11	#N/A	#N/A	42.3	78	41	3	80	307	8	83	4.2e-07	63.2	no	contig_239_307_NZ1-Am
NZN2	NZ2-Am	75	6399	316050	46.8471	NewZealand(Tauranga)	Apis mellifera	APZ86806.1	2552	851	structural polyprotein, partial	Black queen cell virus	Dicistroviridae	ssRNA(+)	95.2	852	40	1	2739	187	1	852	0	1626.3	yes	contig_75_6399_NZ2-Am
NZN2	NZ2-Am	73	2449	37480	5.55554	NewZealand(Tauranga)	Apis mellifera	ABS82436.1	1178	392	structural polyprotein	Black queen cell virus	Dicistroviridae	ssRNA(+)	98.7	393	5	0	2436	1258	69	461	9.9e-224	785.8	yes	contig_73_2449_NZ2-Am
NZN2	NZ2-Am	74	619	63352	9.39046	NewZealand(Tauranga)	Apis mellifera	ABS82427.1	578	191	non-structural polyprotein	Black queen cell virus	Dicistroviridae	ssRNA(+)	93.3	193	12	1	614	36	476	667	4.9e-95	356.3	yes	contig_74_619_NZ2-Am
NZN2	NZ2-Am	163	4382	49224	7.29631	NewZealand(Tauranga)	Apis mellifera	ABS82427.1	1151	381	non-structural polyprotein	Black queen cell virus	Dicistroviridae	ssRNA(+)	43.1	394	202	10	1792	2943	319	700	1.6e-59	241.1	yes	contig_163_4382_NZ2-Am
NZN2	NZ2-Am	251	4856	60086	8.90635	NewZealand(Tauranga)	Apis mellifera	ABS82427.1	1151	381	non-structural polyprotein	Black queen cell virus	Dicistroviridae	ssRNA(+)	43.1	394	202	10	1792	2943	319	700	1.8e-59	241.1	yes	contig_251_4856_NZ2-Am
NZN2	NZ2-Am	236	314	528	0.0782637	NewZealand(Tauranga)	Apis mellifera	ALS03765.1	191	67	VP4	Gokushovirus WZ-2015a	Microviridae	ssDNA(+)	48.5	68	31	1	268	77	129	196	2.3e-08	67.4	no	contig_236_314_NZ2-Am
NZN2	NZ2-Am	158	587	386	0.0572155	NewZealand(Tauranga)	Apis mellifera	ADJ10920.1	500	170	RNA-dependent RNA polymerase, partial	Grapevine fanleaf virus	Secoviridae	ssRNA(+)	30.8	172	113	4	514	14	146	316	2.3e-09	71.6	no	contig_158_587_NZ2-Am
NZN2	NZ2-Am	153	619	1100	0.163049	NewZealand(Tauranga)	Apis mellifera	APU03159.1	242	79	DNA primase	Ralstonia virus phiAp1	Podoviridae	dsDNA	60.5	81	31	1	322	80	1	80	6.3e-18	100.1	no	contig_153_619_NZ2-Am
NZN2	NZ2-Am	211	394	308	0.0456538	NewZealand(Tauranga)	Apis mellifera	AFN80475.1	278	92	RNA replicase readthrough component	Ribgrass mosaic virus	Virgaviridae	ssRNA(+)	97.8	93	2	0	351	73	1014	1106	1.8e-42	181	no	contig_211_394_NZ2-Am
NZN2	NZ2-Am	232	336	278	0.041207	NewZealand(Tauranga)	Apis mellifera	AEI69658.1	242	80	movement protein	Ribgrass mosaic virus	Virgaviridae	ssRNA(+)	91.4	81	7	0	24	266	20	100	5.4e-32	146	no	contig_232_336_NZ2-Am
NZN2	NZ2-Am	27	408	134	0.0198624	NewZealand(Tauranga)	Apis mellifera	AFI08277.1	281	93	polyprotein	Sacbrood virus	Iflaviridae	ssRNA(+)	69.1	94	29	0	76	357	1136	1229	1.1e-23	118.6	yes	contig_27_408_NZ2-Am
NZN2	NZ2-Am	99	325	124	0.0183801	NewZealand(Tauranga)	Apis mellifera	AGP05335.1	251	84	replication-associated protein	Sclerotinia sclerotiorum hypovirulence associated DNA virus 1	Unassigned	ssDNA	76.5	85	19	1	62	313	168	252	2.7e-28	133.7	no	contig_99_325_NZ2-Am
NZN2	NZ2-Am	237	312	44	0.00652198	NewZealand(Tauranga)	Apis mellifera	AJD07457.1	104	34	replication-associated protein	Sclerotinia sclerotiorum hypovirulence associated DNA virus 1	Unassigned	ssDNA	71.4	35	10	0	27	131	289	323	9.5e-07	62	no	contig_237_312_NZ2-Am
NZN2	NZ2-Am	164	552	12	0.00177872	NewZealand(Tauranga)	Apis mellifera	NP_066393.4	428	141	polyprotein P2ab	Sesbania mosaic virus	Unassigned	ssRNA(+)	51	143	69	1	109	537	216	357	3.9e-35	157.1	no	contig_164_552_NZ2-Am
NZN2	NZ2-Am	197	418	150	0.022234	NewZealand(Tauranga)	Apis mellifera	NP_046153.1	320	106	unnamed protein product	Turnip vein-clearing virus	Virgaviridae	ssRNA(+)	96.3	107	4	0	12	332	51	157	3.4e-52	213.4	no	contig_197_418_NZ2-Am
NZN2	NZ2-Am	30	272	10	0.00148227	NewZealand(Tauranga)	Apis mellifera	CAA82559.1	227	75	178K	Turnip vein-clearing virus	Virgaviridae	ssRNA(+)	100	76	0	0	22	249	1389	1464	1.3e-36	161	no	contig_30_272_NZ2-Am
NZN2	NZ2-Am	241	297	390	0.0578084	NewZealand(Tauranga)	Apis mellifera	CAA82560.1	200	66	29K	Turnip vein-clearing virus	Virgaviridae	ssRNA(+)	92.5	67	5	0	30	230	1	67	2.1e-24	120.6	no	contig_241_297_NZ2-Am
NZN2	NZ2-Am	95	424	140	0.0207517	NewZealand(Tauranga)	Apis mellifera	AOV86363.1	182	60	putative capsid VP1	uncultured virus	#N/A	#N/A	78.7	61	13	0	140	322	243	303	2.8e-17	97.4	no	contig_95_424_NZ2-Am
NZN2	NZ2-Am	47	298	42	0.00622552	NewZealand(Tauranga)	Apis mellifera	BAF37654.1	230	76	MP protein	Youcai mosaic virus	Virgaviridae	ssRNA(+)	57.1	77	33	0	256	26	138	214	1.7e-13	84.3	no	contig_47_298_NZ2-Am
NZS1	NZ3-Am	13	2754	205440	23.2594	NewZealand(Christchurch)	Apis mellifera	AQW44800.1	1439	479	polyprotein	Arracacha virus A	Secoviridae	ssRNA(+)	40.2	483	283	4	2069	630	490	969	6.5e-99	371.3	no	contig_13_2754_NZ3-Am
NZS1	NZ3-Am	1	4710	160064	18.122	NewZealand(Christchurch)	Apis mellifera	AQW44800.1	638	197	polyprotein	Arracacha virus A	Secoviridae	ssRNA(+)	32.4	219	121	8	3128	2490	663	860	7.9e-12	82.8	no	contig_1_4710_NZ3-Am
NZS1	NZ3-Am	5	1201	4616	0.522612	NewZealand(Christchurch)	Apis mellifera	ABS82427.1	1073	355	non-structural polyprotein	Black queen cell virus	Dicistroviridae	ssRNA(+)	97.2	358	8	1	1184	111	281	636	3.9e-197	696.4	yes	contig_5_1201_NZ3-Am
NZS1	NZ3-Am	54	590	770	0.0871774	NewZealand(Christchurch)	Apis mellifera	AAD27696.1	533	177	helicase domain C, partial	Black queen cell virus	Dicistroviridae	ssRNA(+)	85.4	178	26	0	3	536	94	271	2e-74	287.7	yes	contig_54_590_NZ3-Am
NZS1	NZ3-Am	15	2000	304772	34.5055	NewZealand(Christchurch)	Apis mellifera	CAB90217.1	1931	641	polyprotein	Olive latent ringspot virus	Secoviridae	ssRNA(+)	29.5	674	413	14	67	1998	150	791	1.3e-67	266.9	no	contig_15_2000_NZ3-Am
NZS1	NZ3-Am	27	6130	10904	1.23452	NewZealand(Christchurch)	Apis mellifera	NP_041257.1	3068	1022	replicase	Ononis yellow mosaic virus	Tymoviridae	ssRNA(+)	79.5	1023	210	0	2015	5083	620	1642	0	1681	no	contig_27_6130_NZ3-Am
NZS1	NZ3-Am	3	235	1562	0.176846	NewZealand(Christchurch)	Apis mellifera	BAB15934.1	146	48	protease and RNA-dependent RNA polymerase	Ryegrass mottle virus	Unassigned	ssRNA(+)	100	49	0	0	2	148	330	378	6.7e-21	108.6	no	contig_3_235_NZ3-Am
NZS2	NZ4-Am	775	274	36	0.00641638	NewZealand(Otago)	Apis mellifera	ALX34940.1	203	67	RNA-dependent RNA polymerase P1-P2 fusion	Bean leafroll virus	Luteoviridae	ssRNA(+)	72.1	68	19	0	25	228	589	656	2.5e-19	103.6	no	contig_775_274_NZ4-Am
NZS2	NZ4-Am	638	789	320	0.0570345	NewZealand(Otago)	Apis mellifera	APZ86805.1	692	230	nonstructural polyprotein	Black queen cell virus	Dicistroviridae	ssRNA(+)	97	231	7	0	770	78	760	990	1.2e-119	438.3	yes	contig_638_789_NZ4-Am
NZS2	NZ4-Am	957	591	372	0.0663026	NewZealand(Otago)	Apis mellifera	ABS82427.1	494	164	non-structural polyprotein	Black queen cell virus	Dicistroviridae	ssRNA(+)	97.6	165	4	0	542	48	243	407	9.4e-88	332	yes	contig_957_591_NZ4-Am
NZS2	NZ4-Am	569	530	80	0.0142586	NewZealand(Otago)	Apis mellifera	ABS82436.1	461	153	structural polyprotein	Black queen cell virus	Dicistroviridae	ssRNA(+)	99.4	154	1	0	487	26	241	394	2.8e-83	317	yes	contig_569_530_NZ4-Am
NZS2	NZ4-Am	1016	509	452	0.0805612	NewZealand(Otago)	Apis mellifera	APZ86805.1	437	145	nonstructural polyprotein	Black queen cell virus	Dicistroviridae	ssRNA(+)	89	146	16	0	23	460	1144	1289	5.5e-68	266.2	yes	contig_1016_509_NZ4-Am
NZS2	NZ4-Am	496	461	164	0.0292302	NewZealand(Otago)	Apis mellifera	AAD27696.1	392	130	helicase domain C, partial	Black queen cell virus	Dicistroviridae	ssRNA(+)	93.1	131	9	0	32	424	19	149	2.2e-60	240.7	yes	contig_496_461_NZ4-Am
NZS2	NZ4-Am	1090	452	300	0.0534698	NewZealand(Otago)	Apis mellifera	AAD27696.1	416	138	helicase domain C, partial	Black queen cell virus	Dicistroviridae	ssRNA(+)	82.7	139	24	0	34	450	128	266	2e-53	217.6	yes	contig_1090_452_NZ4-Am
NZS2	NZ4-Am	1019	509	16	0.00285172	NewZealand(Otago)	Apis mellifera	AFP97031.1	299	99	non-structural polyprotein	Black queen cell virus	Dicistroviridae	ssRNA(+)	100	100	0	0	490	191	1271	1370	4.2e-52	213.4	yes	contig_1019_509_NZ4-Am
NZS2	NZ4-Am	1101	448	132	0.0235267	NewZealand(Otago)	Apis mellifera	ABS82427.1	386	128	non-structural polyprotein	Black queen cell virus	Dicistroviridae	ssRNA(+)	82.2	129	23	0	20	406	675	803	2.9e-49	203.8	yes	contig_1101_448_NZ4-Am
NZS2	NZ4-Am	286	340	10	0.00178233	NewZealand(Otago)	Apis mellifera	ABS82438.1	281	93	structural polyprotein	Black queen cell virus	Dicistroviridae	ssRNA(+)	100	94	0	0	338	57	560	653	3.9e-46	193	yes	contig_286_340_NZ4-Am
NZS2	NZ4-Am	1411	265	14	0.00249526	NewZealand(Otago)	Apis mellifera	AIZ68323.1	215	66	non-structural polyprotein	Black queen cell virus	Dicistroviridae	ssRNA(+)	80.6	72	9	1	238	23	1283	1349	1.1e-24	121.3	yes	contig_1411_265_NZ4-Am
NZS2	NZ4-Am	1000	524	546	0.0973151	NewZealand(Otago)	Apis mellifera	ABS82427.1	98	32	non-structural polyprotein	Black queen cell virus	Dicistroviridae	ssRNA(+)	97	33	1	0	376	474	1	33	1.3e-11	79	yes	contig_1000_524_NZ4-Am
NZS2	NZ4-Am	198	256	60	0.010694	NewZealand(Otago)	Apis mellifera	AGK63162.1	125	41	polyprotein, partial	Deformed wing virus	Iflaviridae	ssRNA(+)	92.9	42	3	0	99	224	39	80	5e-14	85.9	yes	contig_198_256_NZ4-Am
NZS2	NZ4-Am	1121	437	142	0.0253091	NewZealand(Otago)	Apis mellifera	ALS03672.1	305	102	VP1	Gokushovirus WZ-2015a	Microviridae	ssDNA(+)	66	103	34	1	365	60	67	169	1.7e-33	151.4	no	contig_1121_437_NZ4-Am
NZS2	NZ4-Am	358	276	10	0.00178233	NewZealand(Otago)	Apis mellifera	NP_041257.1	203	67	replicase	Ononis yellow mosaic virus	Tymoviridae	ssRNA(+)	91.2	68	6	0	226	23	842	909	2.3e-28	133.7	no	contig_358_276_NZ4-Am
NZS2	NZ4-Am	189	253	2	0.000356466	NewZealand(Otago)	Apis mellifera	NP_041258.1	215	71	coat protein	Ononis yellow mosaic virus	Tymoviridae	ssRNA(+)	76.4	72	17	0	234	19	21	92	2.5e-21	110.2	no	contig_189_253_NZ4-Am
NZS2	NZ4-Am	650	799	3654	0.651263	NewZealand(Otago)	Apis mellifera	YP_240892.1	704	229	ORF010	Staphylococcus virus G1	Myoviridae	dsDNA	48.7	236	114	4	70	774	37	266	3.2e-54	221.1	no	contig_650_799_NZ4-Am
NZS2	NZ4-Am	919	687	752	0.134031	NewZealand(Otago)	Apis mellifera	YP_240892.1	500	166	ORF010	Staphylococcus virus G1	Myoviridae	dsDNA	53.3	167	78	0	582	82	233	399	6.3e-51	209.9	no	contig_919_687_NZ4-Am
NZS2	NZ4-Am	1178	411	54	0.00962457	NewZealand(Otago)	Apis mellifera	YP_007005621.1	299	100	hypothetical protein	Staphylococcus virus SA11	Myoviridae	dsDNA	49.5	101	50	1	343	44	339	439	5.8e-20	106.3	no	contig_1178_411_NZ4-Am
PNAm	PN-Am	184	2076	134	0.0402782	Panama	Apis mellifera	YP_054443.1	773	255	RNA-dependent RNA polymerase	Arabis mosaic virus	Secoviridae	ssRNA(+)	58.5	258	105	1	2036	1263	185	440	1.3e-80	310.1	no	contig_184_2076_PN-Am
PNAm	PN-Am	185	1295	86	0.0258502	Panama	Apis mellifera	AQW44800.1	1145	362	polyprotein	Arracacha virus A	Secoviridae	ssRNA(+)	37.3	399	197	15	1167	22	1304	1666	1.5e-53	219.5	no	contig_185_1295_PN-Am
PNAm	PN-Am	120	969	52	0.0156304	Panama	Apis mellifera	AQW44800.1	665	223	polyprotein	Arracacha virus A	Secoviridae	ssRNA(+)	34.4	227	141	5	280	945	979	1202	7.8e-23	117.1	no	contig_120_969_PN-Am
PNAm	PN-Am	183	3247	476	0.143078	Panama	Apis mellifera	ABS82427.1	1745	581	non-structural polyprotein	Black queen cell virus	Dicistroviridae	ssRNA(+)	94.5	582	32	0	35	1780	217	798	0	1085.5	yes	contig_183_3247_PN-Am
PNAm	PN-Am	332	370	90	0.0270525	Panama	Apis mellifera	NP_620565.1	305	101	structural polyprotein	Black queen cell virus	Dicistroviridae	ssRNA(+)	97.1	102	3	0	21	326	120	221	2.8e-50	206.8	yes	contig_332_370_PN-Am
PNAm	PN-Am	316	390	4	0.00120233	Panama	Apis mellifera	APZ86805.1	299	99	nonstructural polyprotein	Black queen cell virus	Dicistroviridae	ssRNA(+)	95	100	5	0	74	373	1390	1489	7.6e-46	192.2	yes	contig_316_390_PN-Am
PNAm	PN-Am	51	292	34	0.0102198	Panama	Apis mellifera	ABS82436.1	245	81	structural polyprotein	Black queen cell virus	Dicistroviridae	ssRNA(+)	95.1	82	4	0	289	44	272	353	8.3e-37	161.8	yes	contig_51_292_PN-Am
PNAm	PN-Am	106	784	222	0.0667296	Panama	Apis mellifera	ABS82427.1	221	73	non-structural polyprotein	Black queen cell virus	Dicistroviridae	ssRNA(+)	100	74	0	0	225	4	1	74	1.1e-35	159.5	yes	contig_106_784_PN-Am
PNAm	PN-Am	187	1008	58	0.0174339	Panama	Apis mellifera	ABB91822.1	743	238	polyprotein, partial	Grapevine fanleaf virus	Secoviridae	ssRNA(+)	41.1	248	137	2	255	998	177	415	2.2e-44	188.7	no	contig_187_1008_PN-Am
PNAm	PN-Am	104	411	4	0.00120233	Panama	Apis mellifera	YP_007697678.1	359	119	RNA dependent RNA polymerase	Sesbania mosaic virus	Unassigned	ssRNA(+)	73.3	120	32	0	384	25	359	478	8.7e-48	198.7	no	contig_104_411_PN-Am
PNAm	PN-Am	374	601	28	0.00841634	Panama	Apis mellifera	NP_066393.4	467	154	polyprotein P2ab	Sesbania mosaic virus	Unassigned	ssRNA(+)	48.7	156	79	1	129	596	224	378	3.8e-36	160.6	no	contig_374_601_PN-Am
PNMg	PN-Mc	9	416	14	0.00285152	Panama	Megalopta genalis	AAN63803.2	350	116	replicase polyprotein	Acute bee paralysis virus	Dicistroviridae	ssRNA(+)	76.9	117	27	0	44	394	1	117	1.2e-49	204.9	yes	contig_9_416_PN-Mg
PNMg	PN-Mc	110	839	906	0.184534	Panama	Megalopta genalis	APM87215.1	497	165	polyprotein	Deformed wing virus	Iflaviridae	ssRNA(+)	98.8	166	2	0	50	547	2238	2403	3.8e-90	340.5	yes	contig_110_839_PN-Mg
SCAm	PA4-Am	81	418	251	0.0818624	StateCollege	Apis mellifera	YP_009165767.1	374	124	bro-1	Apis mellifera filamentous virus	Unassigned	dsDNA	64	125	45	0	413	39	515	639	1.7e-30	141.4	yes	contig_81_418_SC4-Am
SCAm	PA4-Am	107	301	10	0.00326145	StateCollege	Apis mellifera	YP_009165778.1	275	98	hypothetical protein	Apis mellifera filamentous virus	Unassigned	dsDNA	61.6	99	31	1	17	292	95	193	2.4e-23	117.1	yes	contig_107_301_SC4-Am
SCAm	PA4-Am	13	391	21	0.00684905	StateCollege	Apis mellifera	YP_009165755.1	125	41	hypothetical protein	Apis mellifera filamentous virus	Unassigned	dsDNA	90.5	42	4	0	204	79	10	51	3.6e-11	77	yes	contig_13_391_SC4-Am
SCAm	PA4-Am	74	1823	4735	1.5443	StateCollege	Apis mellifera	APZ86805.1	1754	584	nonstructural polyprotein	Black queen cell virus	Dicistroviridae	ssRNA(+)	98.5	585	9	0	1823	69	757	1341	0	1173.3	yes	contig_74_1823_SC4-Am
SCAm	PA4-Am	127	2786	4561	1.48755	StateCollege	Apis mellifera	ABS82427.1	2000	666	non-structural polyprotein	Black queen cell virus	Dicistroviridae	ssRNA(+)	91.9	667	54	0	654	2654	1	667	0	1205.3	yes	contig_127_2786_SC4-Am
SCAm	PA4-Am	64	4062	2178	0.710344	StateCollege	Apis mellifera	NP_620565.1	1271	420	structural polyprotein	Black queen cell virus	Dicistroviridae	ssRNA(+)	97.6	424	7	1	2629	3900	433	853	7.1e-235	823.5	yes	contig_64_4062_SC4-Am
SCAm	PA4-Am	73	245	3212	1.04758	StateCollege	Apis mellifera	ABS82427.1	191	63	non-structural polyprotein	Black queen cell virus	Dicistroviridae	ssRNA(+)	71.9	64	18	0	20	211	686	749	6.8e-16	92	yes	contig_73_245_SC4-Am
SCAm	PA4-Am	86	2269	2729	0.89005	StateCollege	Apis mellifera	AHL46850.1	1772	590	polyprotein	Deformed wing virus	Iflaviridae	ssRNA(+)	99.5	591	3	0	2	1774	1536	2126	0	1222.6	yes	contig_86_2269_SC4-Am
SCAm	PA4-Am	88	1320	2308	0.752743	StateCollege	Apis mellifera	AHL46850.1	1277	425	polyprotein	Deformed wing virus	Iflaviridae	ssRNA(+)	98.8	426	5	0	1	1278	1533	1958	5.3e-248	865.5	yes	contig_88_1320_SC4-Am
SCAm	PA4-Am	66	1075	3675	1.19858	StateCollege	Apis mellifera	ACY38662.1	1070	356	polyprotein	Deformed wing virus	Iflaviridae	ssRNA(+)	96.6	357	12	0	1073	3	585	941	5e-204	719.2	yes	contig_66_1075_SC4-Am
SCAm	PA4-Am	80	894	2867	0.935058	StateCollege	Apis mellifera	ACY38662.1	890	296	polyprotein	Deformed wing virus	Iflaviridae	ssRNA(+)	89.9	297	30	0	3	893	1024	1320	3.1e-143	516.9	yes	contig_80_894_SC4-Am
SCAm	PA4-Am	140	1092	1426	0.465083	StateCollege	Apis mellifera	AMK01489.1	617	204	polyprotein	Deformed wing virus	Iflaviridae	ssRNA(+)	98.1	206	3	1	1	618	191	395	1.3e-111	412.1	yes	contig_140_1092_SC4-Am
SCAm	PA4-Am	150	903	1278	0.416813	StateCollege	Apis mellifera	AMK01489.1	407	135	polyprotein	Deformed wing virus	Iflaviridae	ssRNA(+)	86	136	19	0	410	3	1	136	3.1e-58	234.6	yes	contig_150_903_SC4-Am
SCAm	PA4-Am	67	493	3004	0.97974	StateCollege	Apis mellifera	APM87215.1	413	138	polyprotein	Deformed wing virus	Iflaviridae	ssRNA(+)	81.1	143	18	2	454	41	914	1052	2.5e-57	230.7	yes	contig_67_493_SC4-Am
SCAm	PA4-Am	156	635	584	0.190469	StateCollege	Apis mellifera	APM87215.1	320	106	polyprotein	Deformed wing virus	Iflaviridae	ssRNA(+)	99.1	107	1	0	635	315	2787	2893	9.2e-57	229.2	yes	contig_156_635_SC4-Am
SCAm	PA4-Am	87	650	8128	2.65091	StateCollege	Apis mellifera	APV34355.1	227	75	polyprotein	Deformed wing virus	Iflaviridae	ssRNA(+)	100	76	0	0	177	404	2339	2414	7e-36	159.8	yes	contig_87_650_SC4-Am
SCAm	PA4-Am	65	223	415	0.13535	StateCollege	Apis mellifera	AIE38019.1	191	63	capsid protein, partial	Deformed wing virus	Iflaviridae	ssRNA(+)	100	64	0	0	194	3	30	93	6.7e-31	141.7	yes	contig_65_223_SC4-Am
SCAm	PA4-Am	85	227	1913	0.623916	StateCollege	Apis mellifera	AGA20423.1	182	60	polyprotein	Deformed wing virus	Iflaviridae	ssRNA(+)	98.4	61	1	0	183	1	2235	2295	2.3e-26	126.7	yes	contig_85_227_SC4-Am
SCAm	PA4-Am	155	762	17867	5.82723	StateCollege	Apis mellifera	YP_009333196.1	449	149	hypothetical protein 4	Lake Sinai virus	Unassigned	ssRNA(+)	75.3	150	37	0	634	185	1	150	3.2e-56	227.6	yes	contig_155_762_SC4-Am
SCAm	PA4-Am	89	3368	15360	5.00959	StateCollege	Apis mellifera	AEH26193.1	1223	407	RNA-dependant RNA polymerase	Lake Sinai virus 1	Unassigned	ssRNA(+)	85.3	408	60	0	1225	2	143	550	4.4e-206	727.6	yes	contig_89_3368_SC4-Am
SCAm	PA4-Am	71	2321	1949	0.635657	StateCollege	Apis mellifera	AFI08277.1	2180	725	polyprotein	Sacbrood virus	Iflaviridae	ssRNA(+)	95.7	727	30	1	19	2199	2081	2806	0	1405.2	yes	contig_71_2321_SC4-Am
SCAm	PA4-Am	128	2769	1851	0.603695	StateCollege	Apis mellifera	AKG24957.1	1988	662	polyprotein	Sacbrood virus	Iflaviridae	ssRNA(+)	93.8	663	41	0	779	2767	1444	2106	0	1252.7	yes	contig_128_2769_SC4-Am
SCAm	PA4-Am	75	1827	1395	0.454972	StateCollege	Apis mellifera	NP_049374.1	1814	604	polyprotein	Sacbrood virus	Iflaviridae	ssRNA(+)	94.2	605	35	0	12	1826	1179	1783	0	1137.1	yes	contig_75_1827_SC4-Am
SCAm	PA4-Am	77	1308	966	0.315056	StateCollege	Apis mellifera	AKG24957.1	1109	369	polyprotein	Sacbrood virus	Iflaviridae	ssRNA(+)	87	370	48	0	1131	22	877	1246	4e-179	636.7	yes	contig_77_1308_SC4-Am
SCAm	PA4-Am	76	572	2087	0.680665	StateCollege	Apis mellifera	AAT45735.1	548	182	structural polyprotein, partial	Sacbrood virus	Iflaviridae	ssRNA(+)	98.4	183	3	0	1	549	130	312	6.7e-99	369	yes	contig_76_572_SC4-Am
SCBi	PA-Bi	236	908	51	0.00202486	StateCollege	Bombus impatiens	APG76175.1	887	303	hypothetical protein 1	Beihai noda-like virus 9	#N/A	#N/A	32.4	306	195	7	19	906	240	543	3.2e-34	154.8	no	contig_236_908_SC-Bi
SCBi	PA-Bi	16	293	8	0.000317625	StateCollege	Bombus impatiens	5MQC_A	290	96	Chain A	Black queen cell virus	Dicistroviridae	ssRNA(+)	100	97	0	0	1	291	38	134	5.2e-47	195.7	yes	contig_16_293_SC-Bi
SCBi	PA-Bi	667	244	5	0.000198516	StateCollege	Bombus impatiens	ABS82403.1	239	79	helicase, partial	Black queen cell virus	Dicistroviridae	ssRNA(+)	100	80	0	0	243	4	34	113	3.7e-38	166	yes	contig_667_244_SC-Bi
SCBi	PA-Bi	187	271	8	0.000317625	StateCollege	Bombus impatiens	AIZ68324.1	212	70	structural polyprotein	Black queen cell virus	Dicistroviridae	ssRNA(+)	100	71	0	0	216	4	60	130	5.7e-32	145.6	yes	contig_187_271_SC-Bi
SCBi	PA-Bi	1077	362	26	0.00103228	StateCollege	Bombus impatiens	YP_009310051.1	245	81	polyprotein	Ceratobasidium endornavirus D	Endornaviridae	dsRNA	40.2	82	49	0	318	73	5954	6035	6.7e-12	79.3	no	contig_1077_362_SC-Bi
SCBi	PA-Bi	1009	377	134	0.00532022	StateCollege	Bombus impatiens	YP_009273015.1	233	77	replication-associated protein	Common bean-associated gemycircularvirus	Genomoviridae	ssDNA	51.3	78	38	0	51	284	116	193	9.4e-17	95.5	no	contig_1009_377_SC-Bi
SCBi	PA-Bi	148	575	34	0.00134991	StateCollege	Bombus impatiens	AKH67439.1	383	127	hypothetical protein, partial	Craigies Hill virus	#N/A	#N/A	33.6	128	85	0	183	566	28	155	1.4e-11	79	no	contig_148_575_SC-Bi
SCBi	PA-Bi	283	10201	221068	8.77709	StateCollege	Bombus impatiens	ACY38662.1	1091	363	polyprotein	Deformed wing virus	Iflaviridae	ssRNA(+)	70.4	365	106	2	5955	4864	1025	1388	2.2e-128	471.1	yes	contig_283_10201_SC-Bi
SCBi	PA-Bi	1239	14589	4929	0.195697	StateCollege	Bombus impatiens	YP_009091823.1	4946	1630	L	Farmington virus	Rhabdoviridae	ssRNA(-)	33.7	1682	1031	28	7544	12490	209	1839	1.9e-250	877.1	no	contig_1239_14589_SC-Bi
SCBi	PA-Bi	1014	435	99	0.00393061	StateCollege	Bombus impatiens	ALS03690.1	374	114	VP4	Gokushovirus WZ-2015a	Microviridae	ssDNA(+)	52.8	125	49	3	424	50	49	163	5.6e-29	136.3	no	contig_1014_435_SC-Bi
SCBi	PA-Bi	232	1731	162	0.0064319	StateCollege	Bombus impatiens	YP_009336769.1	1097	351	hypothetical protein	Hubei diptera virus 16	#N/A	#N/A	28.5	375	236	11	1494	397	390	741	3.7e-31	145.6	no	contig_232_1731_SC-Bi
SCBi	PA-Bi	1240	3447	759	0.0301347	StateCollege	Bombus impatiens	APG77234.1	1343	445	hypothetical protein	Hubei levi-like virus 8	#N/A	#N/A	35.6	461	269	11	1773	3116	26	471	8.3e-59	238.4	no	contig_1240_3447_SC-Bi
SCBi	PA-Bi	56	333	40	0.00158812	StateCollege	Bombus impatiens	YP_009337765.1	140	46	putative capsid protein	Hubei permutotetra-like virus 10	#N/A	#N/A	93.6	47	3	0	189	49	97	143	3.2e-16	93.6	no	contig_56_333_SC-Bi
SCBi	PA-Bi	394	295	12	0.000476437	StateCollege	Bombus impatiens	YP_009337768.1	212	70	hypothetical protein	Hubei virga-like virus 7	#N/A	#N/A	60.6	71	28	0	53	265	2183	2253	4.8e-16	92.8	no	contig_394_295_SC-Bi
SCBi	PA-Bi	64	261	9	0.000357328	StateCollege	Bombus impatiens	YP_009337768.1	215	71	hypothetical protein	Hubei virga-like virus 7	#N/A	#N/A	44.4	72	40	0	25	240	435	506	1.3e-09	71.2	no	contig_64_261_SC-Bi
SCBi	PA-Bi	737	390	52	0.00206456	StateCollege	Bombus impatiens	YP_009047130.1	281	92	replication-associated protein	McMurdo Ice Shelf pond-associated circular DNA virus-2	Circoviridae	ssDNA(+/-)	51.1	94	45	1	59	340	168	260	4e-18	100.1	no	contig_737_390_SC-Bi
SCBi	PA-Bi	1709	2899	1317	0.052289	StateCollege	Bombus impatiens	AAC82568.2	2033	677	Pr180	Moloney murine leukemia virus	#N/A	#N/A	97.2	678	19	0	2741	708	659	1336	0	1348.2	no	contig_1709_2899_SC-Bi
SCBi	PA-Bi	442	501	45	0.00178664	StateCollege	Bombus impatiens	AJD07459.1	116	38	putative capsid protein	Odonata associated gemycircularvirus-1	Genomoviridae	ssDNA	74.4	39	10	0	281	165	52	90	5.8e-06	60.1	no	contig_442_501_SC-Bi
SCBi	PA-Bi	1252	1155	1558	0.0618575	StateCollege	Bombus impatiens	YP_002308445.1	1151	383	polyprotein	Plantago mottle virus	Tymoviridae	ssRNA(+)	96.9	384	12	0	1154	3	631	1014	2.1e-216	760.4	no	contig_1252_1155_SC-Bi
SCBi	PA-Bi	1246	1670	1829	0.072617	StateCollege	Bombus impatiens	YP_002308445.1	1064	354	polyprotein	Plantago mottle virus	Tymoviridae	ssRNA(+)	97.5	355	9	0	1670	606	1451	1805	1.5e-207	731.5	no	contig_1246_1670_SC-Bi
SCBi	PA-Bi	250	1928	1520	0.0603487	StateCollege	Bombus impatiens	YP_002308445.1	962	320	polyprotein	Plantago mottle virus	Tymoviridae	ssRNA(+)	91.9	321	26	0	2	964	1217	1537	4.3e-166	594	no	contig_250_1928_SC-Bi
SCBi	PA-Bi	1245	1701	16091	0.638863	StateCollege	Bombus impatiens	YP_002308445.1	854	284	polyprotein	Plantago mottle virus	Tymoviridae	ssRNA(+)	80	285	57	0	857	3	224	508	7.3e-125	456.8	no	contig_1245_1701_SC-Bi
SCBi	PA-Bi	777	295	123	0.00488348	StateCollege	Bombus impatiens	YP_002308445.1	293	97	polyprotein	Plantago mottle virus	Tymoviridae	ssRNA(+)	89.8	98	10	0	295	2	1180	1277	3.6e-40	172.9	no	contig_777_295_SC-Bi
SCBi	PA-Bi	1573	377	809	0.0321198	StateCollege	Bombus impatiens	YP_002308445.1	374	124	polyprotein	Plantago mottle virus	Tymoviridae	ssRNA(+)	57.6	125	53	0	2	376	531	655	7.7e-27	129	no	contig_1573_377_SC-Bi
SCBi	PA-Bi	1380	459	965	0.0383135	StateCollege	Bombus impatiens	YP_002308445.1	404	133	polyprotein	Plantago mottle virus	Tymoviridae	ssRNA(+)	51.1	135	65	1	450	46	428	561	6.1e-26	126.3	no	contig_1380_459_SC-Bi
SCBi	PA-Bi	606	308	11	0.000436734	StateCollege	Bombus impatiens	BAT62484.1	302	100	RNA dependent RNA polymerase, partial	Red clover powdery mildew-associated totivirus 4	Totiviridae	dsRNA	68.3	101	32	0	1	303	541	641	7.2e-31	142.1	no	contig_606_308_SC-Bi
SCBi	PA-Bi	518	305	35	0.00138961	StateCollege	Bombus impatiens	YP_009028558.1	233	77	ORF1	Tanay virus	#N/A	#N/A	66.7	78	26	0	302	69	261	338	9.9e-25	121.7	no	contig_518_305_SC-Bi
SCBi	PA-Bi	1586	371	7	0.000277922	StateCollege	Bombus impatiens	NP_919039.1	368	122	polyprotein	Tobacco ringspot virus	Secoviridae	ssRNA(+)	58.5	123	51	0	3	371	85	207	1.7e-26	127.9	yes	contig_1586_371_SC-Bi
SCBi	PA-Bi	1244	1831	134	0.00532022	StateCollege	Bombus impatiens	APG76597.1	953	317	hypothetical protein 1	Wenzhou noda-like virus 1	#N/A	#N/A	39.1	320	191	3	1824	871	553	870	1.8e-52	216.5	no	contig_1244_1831_SC-Bi
SWAm	CH-Am	93	480	34	0.00700728	Switzerland	Apis mellifera	YP_054443.1	458	150	RNA-dependent RNA polymerase	Arabis mosaic virus	Secoviridae	ssRNA(+)	55.6	153	66	1	479	21	280	430	7.7e-40	172.6	no	contig_93_480_SW-Am
SWAm	CH-Am	140	1105	68	0.0140146	Switzerland	Apis mellifera	AQW44800.1	1061	339	polyprotein	Arracacha virus A	Secoviridae	ssRNA(+)	36.9	369	189	12	13	1074	1304	1643	4.2e-49	204.5	no	contig_140_1105_SW-Am
SWAm	CH-Am	142	886	58	0.0119536	Switzerland	Apis mellifera	AFP97031.1	833	277	non-structural polyprotein	Black queen cell virus	Dicistroviridae	ssRNA(+)	98.6	278	4	0	834	1	1135	1412	1.4e-156	561.2	yes	contig_142_886_SW-Am
SWAm	CH-Am	107	647	66	0.0136024	Switzerland	Apis mellifera	ABS82427.1	599	199	non-structural polyprotein	Black queen cell virus	Dicistroviridae	ssRNA(+)	99	200	2	0	46	645	444	643	9e-108	398.7	yes	contig_107_647_SW-Am
SWAm	CH-Am	165	451	8	0.00164877	Switzerland	Apis mellifera	APZ86805.1	449	148	nonstructural polyprotein	Black queen cell virus	Dicistroviridae	ssRNA(+)	96	150	5	1	451	2	814	962	2.9e-73	283.5	yes	contig_165_451_SW-Am
SWAm	CH-Am	58	556	20	0.00412193	Switzerland	Apis mellifera	ABS82438.1	362	120	structural polyprotein	Black queen cell virus	Dicistroviridae	ssRNA(+)	99.2	121	1	0	24	386	534	654	2e-60	241.1	yes	contig_58_556_SW-Am
SWAm	CH-Am	163	450	16	0.00329754	Switzerland	Apis mellifera	ABS82427.1	203	67	non-structural polyprotein	Black queen cell virus	Dicistroviridae	ssRNA(+)	100	68	0	0	204	1	1	68	1.5e-32	148.3	yes	contig_163_450_SW-Am
SWAm	CH-Am	147	544	48	0.00989262	Switzerland	Apis mellifera	ADJ10920.1	476	162	RNA-dependent RNA polymerase, partial	Grapevine fanleaf virus	Secoviridae	ssRNA(+)	31.1	164	107	4	519	43	146	308	9.5e-10	72.8	no	contig_147_544_SW-Am
SWAm	CH-Am	175	409	668	0.137672	Switzerland	Apis mellifera	APG78322.1	290	96	RdRp	Hubei partiti-like virus 34	#N/A	#N/A	97.9	97	2	0	343	53	100	196	1.1e-50	208.4	no	contig_175_409_SW-Am
SWAm	CH-Am	145	666	46	0.00948043	Switzerland	Apis mellifera	NP_066393.4	626	207	polyprotein P2ab	Sesbania mosaic virus	Unassigned	ssRNA(+)	50.7	209	102	1	16	642	150	357	5.3e-55	223.4	no	contig_145_666_SW-Am
SWNb	CH-Bs	30	985	92	0.00775068	Switzerland	Bombus sp.	ABS82427.1	956	318	non-structural polyprotein	Black queen cell virus	Dicistroviridae	ssRNA(+)	90.6	319	30	0	2	958	476	794	8.5e-158	565.5	yes	contig_30_985_SW-Bi
SWNb	CH-Bs	17	401	12	0.00101096	Switzerland	Bombus sp.	ABS82427.1	323	107	non-structural polyprotein	Black queen cell virus	Dicistroviridae	ssRNA(+)	100	108	0	0	351	28	220	327	2.1e-54	220.7	yes	contig_17_401_SW-Bi
SWNb	CH-Bs	2	256	4	0.000336986	Switzerland	Bombus sp.	ABS82436.1	251	82	structural polyprotein	Black queen cell virus	Dicistroviridae	ssRNA(+)	94	84	4	1	254	3	274	356	4.4e-34	152.5	yes	contig_2_256_SW-Bi
SWNb	CH-Bs	62	823	110	0.00926712	Switzerland	Bombus sp.	NP_066393.4	683	226	polyprotein P2ab	Sesbania mosaic virus	Unassigned	ssRNA(+)	53.1	228	106	1	97	780	156	382	6.3e-66	260	no	contig_62_823_SW-Bi
UKAm	UA-Am	83	747	318	0.0355947	Ukraine	Apis mellifera	AFI72874.1	611	202	ORF2b	Artemisia virus A	Unassigned	ssRNA(+)	59	205	81	2	100	711	416	618	1.5e-58	235.3	no	contig_83_747_UK-Am
UKAm	UA-Am	479	1330	40	0.00447732	Ukraine	Apis mellifera	ABS82439.1	914	301	non-structural polyprotein	Black queen cell virus	Dicistroviridae	ssRNA(+)	94.8	305	13	2	916	2	1032	1333	1.5e-165	591.7	yes	contig_479_1330_UK-Am
UKAm	UA-Am	484	905	64	0.00716371	Ukraine	Apis mellifera	ABS82427.1	881	292	non-structural polyprotein	Black queen cell virus	Dicistroviridae	ssRNA(+)	96.3	294	10	1	23	904	364	656	2.9e-157	563.5	yes	contig_484_905_UK-Am
UKAm	UA-Am	295	407	14	0.00156706	Ukraine	Apis mellifera	ABS82427.1	371	123	non-structural polyprotein	Black queen cell virus	Dicistroviridae	ssRNA(+)	99.2	124	1	0	396	25	213	336	2.7e-62	246.9	yes	contig_295_407_UK-Am
UKAm	UA-Am	227	351	10	0.00111933	Ukraine	Apis mellifera	ABS82407.1	347	115	non-structural polyprotein, partial	Black queen cell virus	Dicistroviridae	ssRNA(+)	99.1	116	1	0	349	2	82	197	1.2e-53	218	yes	contig_227_351_UK-Am
UKAm	UA-Am	236	559	60	0.00671598	Ukraine	Apis mellifera	YP_009337714.1	512	169	hypothetical protein 2	Sanxia picorna-like virus 11	#N/A	#N/A	57.3	171	72	1	24	536	129	298	1.1e-45	192.2	no	contig_236_559_UK-Am
UKAm	UA-Am	510	605	28	0.00313412	Ukraine	Apis mellifera	NP_066393.4	560	185	polyprotein P2ab	Sesbania mosaic virus	Unassigned	ssRNA(+)	50.3	187	92	1	43	603	186	371	4.4e-48	200.3	no	contig_510_605_UK-Am
UKAm	UA-Am	504	613	124	0.0138797	Ukraine	Apis mellifera	ADD64688.1	611	203	P2a	Sowbane mosaic virus	Unassigned	ssRNA(+)	97.1	204	6	0	1	612	46	249	1.4e-115	424.5	no	contig_504_613_UK-Am
UKAm	UA-Am	120	618	374	0.0418629	Ukraine	Apis mellifera	ADD64689.1	578	192	P2b, partial	Sowbane mosaic virus	Unassigned	ssRNA(+)	99.5	193	1	0	602	24	118	310	2e-109	404.1	no	contig_120_618_UK-Am
UKAm	UA-Am	492	712	662	0.0740996	Ukraine	Apis mellifera	YP_002158815.1	521	173	capsid protein	Sowbane mosaic virus	Unassigned	ssRNA(+)	98.9	174	2	0	189	710	1	174	4.4e-92	346.7	no	contig_492_712_UK-Am
UKAm	UA-Am	379	701	472	0.0528324	Ukraine	Apis mellifera	ADD64688.1	467	155	P2a	Sowbane mosaic virus	Unassigned	ssRNA(+)	85.9	156	22	0	497	30	1	156	1.4e-74	288.5	no	contig_379_701_UK-Am
UKAm	UA-Am	503	624	64950	7.27004	Ukraine	Apis mellifera	YP_002158813.2	461	151	polyprotein P2ab	Sowbane mosaic virus	Unassigned	ssRNA(+)	90.3	154	13	1	485	24	219	370	3.8e-71	276.9	no	contig_503_624_UK-Am
UKAm	UA-Am	542	422	746	0.083502	Ukraine	Apis mellifera	YP_002158815.1	395	128	capsid protein	Sowbane mosaic virus	Unassigned	ssRNA(+)	94.7	132	4	1	1	396	100	228	7.2e-66	258.8	no	contig_542_422_UK-Am
UKAm	UA-Am	330	477	16	0.00179093	Ukraine	Apis mellifera	ADD64688.1	422	140	P2a	Sowbane mosaic virus	Unassigned	ssRNA(+)	85.8	141	20	0	477	55	70	210	8.2e-66	258.8	no	contig_330_477_UK-Am
UKAm	UA-Am	378	873	422	0.0472357	Ukraine	Apis mellifera	YP_008873125.2	446	148	Px	Sowbane mosaic virus	Unassigned	ssRNA(+)	81.9	149	27	0	537	91	33	181	1.9e-60	241.9	no	contig_378_873_UK-Am
UKAm	UA-Am	396	334	430	0.0481312	Ukraine	Apis mellifera	YP_002158815.1	308	102	capsid protein	Sowbane mosaic virus	Unassigned	ssRNA(+)	99	103	1	0	24	332	56	158	6.5e-54	218.8	no	contig_396_334_UK-Am
UKAm	UA-Am	244	459	82	0.0091785	Ukraine	Apis mellifera	AOV86337.1	350	118	putative capsid VP1	uncultured virus	#N/A	#N/A	54.6	119	52	1	3	353	230	348	6.7e-25	122.9	no	contig_244_459_UK-Am
WSAm	WA-Am	630	302	8	0.000918023	Washington	Apis mellifera	YP_054443.1	272	90	RNA-dependent RNA polymerase	Arabis mosaic virus	Secoviridae	ssRNA(+)	63.7	91	33	0	30	302	305	395	1.7e-24	120.9	no	contig_630_302_WS-Am
WSAm	WA-Am	1612	927	72	0.00826221	Washington	Apis mellifera	ABS82427.1	869	289	non-structural polyprotein	Black queen cell virus	Dicistroviridae	ssRNA(+)	95.5	290	13	0	40	909	380	669	7.7e-153	548.9	yes	contig_1612_927_WS-Am
WSAm	WA-Am	445	324	14	0.00160654	Washington	Apis mellifera	YP_009337825.1	254	80	capsid protein	Chicken stool-associated gemycircularvirus	Genomoviridae	ssDNA	47.1	85	41	3	301	47	211	291	3.5e-12	80.1	no	contig_445_324_WS-Am
WSAm	WA-Am	2254	391	64	0.00734418	Washington	Apis mellifera	APV34355.1	266	88	polyprotein	Deformed wing virus	Iflaviridae	ssRNA(+)	98.9	89	1	0	314	48	2394	2482	1.1e-44	188.3	yes	contig_2254_391_WS-Am
WSAm	WA-Am	2447	350	18	0.00206555	Washington	Apis mellifera	AFM91094.1	242	80	polyprotein P1	Grapevine fanleaf virus	Secoviridae	ssRNA(+)	65.4	81	28	0	42	284	1679	1759	2.4e-22	114	no	contig_2447_350_WS-Am
WSAm	WA-Am	993	400	14	0.00160654	Washington	Apis mellifera	BAJ16223.1	362	122	polyprotein	Melon mild mottle virus	Secoviridae	ssRNA(+)	39.8	123	72	2	365	3	563	685	1.1e-18	102.1	no	contig_993_400_WS-Am
WSAm	WA-Am	1868	490	212	0.0243276	Washington	Apis mellifera	AEI69665.1	392	133	RNA replicase component	Ribgrass mosaic virus	Virgaviridae	ssRNA(+)	87.3	134	14	1	21	413	607	740	4.4e-59	236.5	no	contig_1868_490_WS-Am
WSAm	WA-Am	1287	409	14	0.00160654	Washington	Apis mellifera	YP_005476601.1	281	93	RNA replicase component	Ribgrass mosaic virus	Virgaviridae	ssRNA(+)	96.8	94	3	0	409	128	182	275	9.5e-47	195.3	no	contig_1287_409_WS-Am
WSAm	WA-Am	2143	413	28	0.00321308	Washington	Apis mellifera	NP_066393.4	344	113	polyprotein P2ab	Sesbania mosaic virus	Unassigned	ssRNA(+)	53.9	115	52	1	369	25	244	357	5.8e-28	132.9	no	contig_2143_413_WS-Am
WSAm	WA-Am	1633	691	258	0.0296062	Washington	Apis mellifera	ACH71280.1	398	132	RNA replicase, partial	Turnip vein-clearing virus	Virgaviridae	ssRNA(+)	98.5	133	2	0	473	75	65	197	2.8e-67	264.2	no	contig_1633_691_WS-Am
WSAm	WA-Am	1985	452	78	0.00895072	Washington	Apis mellifera	NP_046152.1	323	107	unnamed protein product	Turnip vein-clearing virus	Virgaviridae	ssRNA(+)	94.4	108	6	0	53	376	66	173	1e-54	221.9	no	contig_1985_452_WS-Am
WSAm	WA-Am	32	539	264	0.0302948	Washington	Apis mellifera	NP_046153.1	416	138	unnamed protein product	Turnip vein-clearing virus	Virgaviridae	ssRNA(+)	79.1	139	29	0	58	474	71	209	5.3e-53	216.5	no	contig_32_539_WS-Am
WSAm	WA-Am	2363	369	64	0.00734418	Washington	Apis mellifera	BAB82444.1	257	85	RNA replicase readthrough protein	Wasabi mottle virus	Virgaviridae	ssRNA(+)	98.8	86	1	0	51	308	339	424	3.1e-41	176.8	no	contig_2363_369_WS-Am
WSMr	WA-Mr	728	467	26	0.00545753	Washington	Megachile rotundata	ABS82437.1	446	148	non-structural polyprotein	Black queen cell virus	Dicistroviridae	ssRNA(+)	100	149	0	0	19	465	1146	1294	1.8e-81	310.8	yes	contig_728_467_WS-Mr
WSMr	WA-Mr	567	1220	58	0.0121745	Washington	Megachile rotundata	AFJ97092.1	401	133	helicase, partial	Black queen cell virus	Dicistroviridae	ssRNA(+)	98.5	134	2	0	348	749	47	180	1.5e-66	262.7	yes	contig_567_1220_WS-Mr
WSMr	WA-Mr	312	387	4	0.00083962	Washington	Megachile rotundata	ABS82438.1	365	121	structural polyprotein	Black queen cell virus	Dicistroviridae	ssRNA(+)	99.2	122	1	0	367	2	536	657	6.4e-61	242.3	yes	contig_312_387_WS-Mr
WSMr	WA-Mr	415	337	6	0.00125943	Washington	Megachile rotundata	ABS82427.1	110	36	non-structural polyprotein	Black queen cell virus	Dicistroviridae	ssRNA(+)	100	37	0	0	112	2	1	37	3e-14	87	yes	contig_415_337_WS-Mr
WSMr	WA-Mr	685	509	252	0.0528961	Washington	Megachile rotundata	AGA20423.1	380	126	polyprotein	Deformed wing virus	Iflaviridae	ssRNA(+)	99.2	127	1	0	76	456	1608	1734	1.9e-68	267.7	yes	contig_685_509_WS-Mr
WSMr	WA-Mr	565	1500	94	0.0197311	Washington	Megachile rotundata	CAB90217.1	1442	459	polyprotein	Olive latent ringspot virus	Secoviridae	ssRNA(+)	32	490	294	8	1461	19	293	752	2.3e-61	245.7	no	contig_565_1500_WS-Mr
WSMr	WA-Mr	564	1679	108	0.0226697	Washington	Megachile rotundata	YP_009342468.1	1325	447	polyprotein	Petunia chlorotic mottle virus	Secoviridae	ssRNA(+)	40.2	460	245	11	12	1337	1710	2157	4.4e-82	314.7	no	contig_564_1679_WS-Mr
WSMr	WA-Mr	448	581	16	0.00335848	Washington	Megachile rotundata	NP_736593.1	548	182	RNA-dependent RNA polymerase	Sesbania mosaic virus	Unassigned	ssRNA(+)	76	183	44	0	573	25	296	478	2.9e-81	310.5	no	contig_448_581_WS-Mr
WSNm	WA-Nm	429	636	20	0.00329462	Washington	Nomia melanderi	ABS82427.1	623	207	non-structural polyprotein	Black queen cell virus	Dicistroviridae	ssRNA(+)	97.6	208	5	0	634	11	432	639	1.9e-110	407.5	yes	contig_429_636_WS-Nm
WSNm	WA-Nm	418	471	64	0.0105428	Washington	Nomia melanderi	NP_620564.1	350	116	nonstructural polyprotein	Black queen cell virus	Dicistroviridae	ssRNA(+)	97.4	117	3	0	102	452	1192	1308	1.6e-58	234.6	yes	contig_418_471_WS-Nm
WSNm	WA-Nm	160	242	6	0.000988386	Washington	Nomia melanderi	ABS82436.1	239	79	structural polyprotein	Black queen cell virus	Dicistroviridae	ssRNA(+)	98.8	80	1	0	241	2	279	358	4e-37	162.5	yes	contig_160_242_WS-Nm
WSNm	WA-Nm	394	320	48	0.00790709	Washington	Nomia melanderi	CAA41362.1	242	80	2a protein	Brome mosaic virus	Bromoviridae	ssRNA(+)	97.5	81	2	0	20	262	284	364	2e-36	160.6	no	contig_394_320_WS-Nm
WSNm	WA-Nm	762	636	942	0.155177	Washington	Nomia melanderi	ACZ02687.1	413	137	structural polyprotein, partial	Deformed wing virus	Iflaviridae	ssRNA(+)	79	138	29	0	42	455	99	236	6.2e-53	216.5	yes	contig_762_636_WS-Nm
WSNm	WA-Nm	385	375	30	0.00494193	Washington	Nomia melanderi	YP_145791.1	311	102	polyprotein	Deformed wing virus	Iflaviridae	ssRNA(+)	57.7	104	43	1	361	50	2753	2855	2.6e-27	130.6	yes	contig_385_375_WS-Nm
WSNm	WA-Nm	1257	304	6	0.000988386	Washington	Nomia melanderi	NP_736591.1	257	84	serine protease	Sesbania mosaic virus	Unassigned	ssRNA(+)	47.7	86	44	1	11	268	221	305	4.2e-15	89.7	no	contig_1257_304_WS-Nm

## Sheet: Supplementary table 3
Supplementary Table 3: unique viral contigs represented by >0.1% of the reads within a given sample
Original ID	Sample_ID	Node	Length	counts	% of mapped reads	Location	Species	ID	Viral protein (BLASTx)	Virus	Family	Genome	% identity	alignment length	mismatches	gap opens	q. start	q. end	s. start	s. end	evalue	bit score	fasta_header	Family	Included in tree
NZN1	NZ1-Am	1246	399	930	0.155065	NewZealand(Hamilton)	Apis mellifera	AAG35755.1	capsid protein	Prune dwarf virus	Bromoviridae	ssRNA(+)	99	104	1	0	380	69	106	209	4.1e-55	223	contig_1246_399_NZ1-Am	Bromoviridae	N/A
KNAm	KE6-Am	80	688	7964	4.5593	Kenya(Mbita)	Apis mellifera	AIX11626.1	replicase	Bat circovirus POA/2012/I	Circoviridae	ssDNA(+/-)	70.1	77	22	1	616	389	145	221	5.9e-25	123.6	contig_80_688_KN6-Am	Circoviridae	Circo-like 1
NIAm	NI-Am	200	1531	1680	0.688457	Nicaragua	Apis mellifera	YP_009021241.1	replication-associated protein	Dragonfly circularisvirus	Circoviridae	ssDNA(+/-)	53.2	94	42	2	1234	1512	5	97	1.3e-19	107.1	contig_200_1531_NI-Am	Circoviridae	Circo-like 2
NZS2	NZ4-Am	650	799	3654	0.651263	NewZealand(Otago)	Apis mellifera	YP_240892.1	ORF010	Staphylococcus virus G1	Myoviridae	dsDNA	48.7	236	114	4	70	774	37	266	3.2e-54	221.1	contig_650_799_NZ4-Am	Myoviridae	N/A
NZN2	NZ2-Am	153	619	1100	0.163049	NewZealand(Tauranga)	Apis mellifera	APU03159.1	DNA primase	Ralstonia virus phiAp1	Podoviridae	dsDNA	60.5	81	31	1	322	80	1	80	6.3e-18	100.1	contig_153_619_NZ2-Am	Podoviridae	N/A
DWV	Positive Control	79	13844	31076	1.26177	StateCollege(DWV)	Apis mellifera	YP_009091823.1	L	Farmington virus	Rhabdoviridae	ssRNA(-)	33.7	1682	1031	28	7548	12494	209	1839	1.8e-250	877.1	contig_79_13844_DWV-Am	Rhabdoviridae	N/A
NZS1	NZ3-Am	13	2754	205440	23.2594	NewZealand(Christchurch)	Apis mellifera	AQW44800.1	polyprotein	Arracacha virus A	Secoviridae	ssRNA(+)	40.2	483	283	4	2069	630	490	969	6.5e-99	371.3	contig_13_2754_NZ3-Am	Secoviridae	Seco-like
NZS1	NZ3-Am	15	2000	304772	34.5055	NewZealand(Christchurch)	Apis mellifera	CAB90217.1	polyprotein	Olive latent ringspot virus	Secoviridae	ssRNA(+)	29.5	674	413	14	67	1998	150	791	1.3e-67	266.9	contig_15_2000_NZ3-Am	Secoviridae	N/A
NZN1	NZ1-Am	508	1021	1852	0.308795	NewZealand(Hamilton)	Apis mellifera	NP_619711.1	RNA dependent RNA polymerase	Carnation ringspot virus	Tombusviridae	ssRNA(+)	52.6	78	37	0	124	357	1	78	4e-17	98.2	contig_508_1021_NZ1-Am	Tombusviridae	N/A
NZN1	NZ1-Am	486	862	1662	0.277115	NewZealand(Hamilton)	Apis mellifera	NP_620674.3	RDRP frameshift protein	Sweet clover necrotic mosaic virus	Tombusviridae	ssRNA(+)	75.4	272	67	0	42	857	236	507	7e-116	426	contig_486_862_NZ1-Am	Tombusviridae	N/A
NZS1	NZ3-Am	27	6130	10904	1.23452	NewZealand(Christchurch)	Apis mellifera	NP_041257.1	replicase	Ononis yellow mosaic virus	Tymoviridae	ssRNA(+)	79.5	1023	210	0	2015	5083	620	1642	0	1681	contig_27_6130_NZ3-Am	Tymoviridae	Tymo-like
SCBi	PA-Bi	1245	1701	16091	0.638863	StateCollege	Bombus impatiens	YP_002308445.1	polyprotein	Plantago mottle virus	Tymoviridae	ssRNA(+)	80	285	57	0	857	3	224	508	7.3e-125	456.8	contig_1245_1701_SC-Bi	Tymoviridae	Tymo-like
NZN1	NZ1-Am	515	220	1044	0.174073	NewZealand(Hamilton)	Apis mellifera	SBQ28480.1	RNA dependent RNA polymerase	Magnaporthe oryzae ourmia-like virus	Unassigned	ssRNA(+)	50	74	35	2	1	219	246	318	1.6e-08	67.4	contig_515_220_NZ1-Am	Unassigned	N/A
NZS1	NZ3-Am	3	235	1562	0.176846	NewZealand(Christchurch)	Apis mellifera	BAB15934.1	protease and RNA-dependent RNA polymerase	Ryegrass mottle virus	Unassigned	ssRNA(+)	100	49	0	0	2	148	330	378	6.7e-21	108.6	contig_3_235_NZ3-Am	Unassigned	N/A
NIAm	NI-Am	206	981	14192	5.81582	Nicaragua	Apis mellifera	NP_736591.1	serine protease	Sesbania mosaic virus	Unassigned	ssRNA(+)	50.4	129	63	1	395	12	76	204	1.4e-27	132.9	contig_206_981_NI-Am	Unassigned	N/A
NZN1	NZ1-Am	499	676	1814	0.302459	NewZealand(Hamilton)	Apis mellifera	YP_009116891.1	replication-associated protein	Sewage-associated circular DNA virus-37	Unassigned	ssDNA	56.4	101	36	1	45	323	198	298	5.1e-29	137.1	contig_499_676_NZ1-Am	Unassigned	N/A
NIAm	NI-Am	355	302	2514	1.03023	Nicaragua	Apis mellifera	YP_007438858.2	polyprotein P2ab	Southern bean mosaic virus	Unassigned	ssRNA(+)	69.7	99	28	1	3	299	593	689	8.3e-32	145.2	contig_355_302_NI-Am	Unassigned	N/A
NIAm	NI-Am	215	615	9204	3.77176	Nicaragua	Apis mellifera	ABF22684.1	P2a2b, partial	Southern cowpea mosaic virus	Unassigned	ssRNA(+)	59.2	120	49	0	432	73	33	152	1.9e-30	141.7	contig_215_615_NI-Am	Unassigned	N/A
UKAm	UA-Am	503	624	64950	7.27004	Ukraine	Apis mellifera	YP_002158813.2	polyprotein P2ab	Sowbane mosaic virus	Unassigned	ssRNA(+)	90.3	154	13	1	485	24	219	370	3.8e-71	276.9	contig_503_624_UK-Am	Unassigned	N/A
NIAm	NI-Am	187	526	728	0.298331	Nicaragua	Apis mellifera	AAO24321.1	coat protein	Turnip rosette virus	Unassigned	ssRNA(+)	45.8	72	35	3	500	291	121	190	6.1e-06	60.1	contig_187_526_NI-Am	Unassigned	N/A
NZN1	NZ1-Am	826	606	668	0.11138	NewZealand(Hamilton)	Apis mellifera	YP_009333536.1	hypothetical protein 2	Beihai picorna-like virus 79	#N/A	#N/A	38.1	126	75	3	174	542	534	659	4.7e-10	73.9	contig_826_606_NZ1-Am	#N/A	N/A
SWAm	CH-Am	175	409	668	0.137672	Switzerland	Apis mellifera	APG78322.1	RdRp	Hubei partiti-like virus 34	#N/A	#N/A	97.9	97	2	0	343	53	100	196	1.1e-50	208.4	contig_175_409_SW-Am	#N/A	Partiti-like
NZN1	NZ1-Am	748	703	612	0.102043	NewZealand(Hamilton)	Apis mellifera	YP_009337721.1	hypothetical protein 2	Hubei picorna-like virus 1	#N/A	#N/A	47.2	178	87	4	602	87	371	547	3.2e-34	154.5	contig_748_703_NZ1-Am	#N/A	N/A
NZN1	NZ1-Am	493	2075	1864	0.310796	NewZealand(Hamilton)	Apis mellifera	APG77986.1	hypothetical protein 2	Hubei picorna-like virus 15	#N/A	#N/A	82.6	621	106	2	162	2021	1	620	6.7e-290	1005.4	contig_493_2075_NZ1-Am	#N/A	Dicistro-like
NZN1	NZ1-Am	531	936	8666	1.44494	NewZealand(Hamilton)	Apis mellifera	YP_009337749.1	hypothetical protein 2	Hubei tombus-like virus 5	#N/A	#N/A	68.2	311	98	1	5	934	119	429	2.3e-120	441	contig_531_936_NZ1-Am	#N/A	N/A
NZN1	NZ1-Am	677	1216	1238	0.206419	NewZealand(Hamilton)	Apis mellifera	APG76600.1	hypothetical protein	Wenzhou noda-like virus 6	#N/A	#N/A	90	341	34	0	1100	78	1	341	5.3e-186	659.4	contig_677_1216_NZ1-Am	#N/A	Noda-like
INAd	IN-Ad	2653	1015	284	0.144833	India	Apis dorsata	YP_009342316.1	hypothetical protein 1	Wuchan romanomermis nematode virus 3	#N/A	#N/A	32.1	268	161	6	804	52	77	340	8.5e-28	133.7	contig_2653_1015_IN-Ad	#N/A	N/A

## Sheet: Supplementary Table 4
Supplementary Table 4: PCR confirmation of novel viruses.
Virus	Forward Primer	Reverse Primer	Amplicon Size	Verification Sample	PCR verified	Sequence verified
Circo Like 1	GTGAATCTGGAACCCCTCATCT	GCGACCTCCACTCGGATTT	288	In progress
Circo Like 2	GCCGAAACGGAGATATACAAGAAAA	TGAAATGGGTTCCAAAGAATCGTC	86	NI-Am	X	X
Partiti Like	TTTAGGTTGCTTATTATCCAGGCTCGGT	TTTAGGTTGCTTATTAGTGGAGCTATGAGGT	192	In progress
Noda Like	TTGCCCGAACACTTGAGGAA	GGCTCCAATCCATACTCGCA	160	PA-Bi	X	X
Tymo Like	CCCAAACCTTCCAAATCTCGTC	ACAGGGTCAGAGTAAGTCATTCC	114	NZ3-Am, NZ4-Am, PA-Bi	X	X (NZ3-Am)
Seco Like	TTCACTGGTGGGGAGCAATC	CGCTAGATACCGAACACCCC	266	NZ3-Am	X	X
Dicistro like	TGGCTCTACAACAACTGACGA	ACCGACTTACGACCTGAATGG	105	IN-Af	X	X
